# Supplementary material for: The causal relationship between serum metabolites and the risk of psoriasis: a Mendelian randomization and meta-analysis study
Source: Front Immunol. 2024 Mar 11;15:1343301. doi: 10.3389/fimmu.2024.1343301 (PMC10961426; doi:10.3389/fimmu.2024.1343301)
Supplement: Supplementary file 1 [file DataSheet1.xlsx]

## Sheet: Table S1
Table S1 The instrumental variables for significant metabolite traits used in MR analyses
SNP	Traits ID	Traits	Metabolite traits					Outcomes					Steiger_test		R2	F
			Effect Allele	BETA	SE	EAF	P	Effect Allele	BETA	SE	EAF	P	direction	P
rs72786786	GCST90200052	1-(1-enyl-palmitoyl)-2-arachidonoyl-gpc (p-16:0/20:4) levels	A	0.086804	0.0169246	0.310239	2.91e-07	A	-0.0298104	0.0163262	0.304012	0.0678625	TRUE	1.46594e-06	0.00343891	26.2984
rs187260235	GCST90200052	1-(1-enyl-palmitoyl)-2-arachidonoyl-gpc (p-16:0/20:4) levels	C	-0.308969	0.0614396	0.0157179	4.93e-07	C	-0.0573919	0.178771	0.00180458	0.748183	TRUE	8.2315e-07	0.0033065	25.2824
rs12928099	GCST90200052	1-(1-enyl-palmitoyl)-2-arachidonoyl-gpc (p-16:0/20:4) levels	A	0.106269	0.0167839	0.29154	2.43e-10	A	-0.0218205	0.0166096	0.28245	0.188937	TRUE	1.23012e-09	0.00523147	40.0787
rs72719193	GCST90200052	1-(1-enyl-palmitoyl)-2-arachidonoyl-gpc (p-16:0/20:4) levels	A	-0.226397	0.0151003	0.477783	8.17e-51	A	0.0195117	0.0151487	0.453216	0.197743	TRUE	3.39648e-48	0.0286433	224.728
rs174564	GCST90200052	1-(1-enyl-palmitoyl)-2-arachidonoyl-gpc (p-16:0/20:4) levels	G	-0.474743	0.0152958	0.342383	1e-200	G	0.03477	0.015148	0.414291	0.021713	TRUE	5.95737e-195	0.112193	963.072
rs148925249	GCST90200075	1-(1-enyl-palmitoyl)-2-linoleoyl-GPE (p-16:0/18:2) levels	T	0.298329	0.0566168	0.0191164	1.37e-07	T	0.0938657	0.0523066	0.0211412	0.0727294	TRUE	6.66022e-07	0.00389535	27.7573
rs74831398	GCST90200075	1-(1-enyl-palmitoyl)-2-linoleoyl-GPE (p-16:0/18:2) levels	T	-0.225136	0.0444074	0.0309341	3.98e-07	T	0.00742454	0.0654526	0.0134006	0.909687	TRUE	5.63275e-07	0.00360704	25.6955
rs3826884	GCST90200075	1-(1-enyl-palmitoyl)-2-linoleoyl-GPE (p-16:0/18:2) levels	A	-0.187589	0.0199148	0.182216	4.53e-21	A	-0.0180252	0.020574	0.155862	0.380969	TRUE	3.86858e-20	0.0123427	88.7034
rs174580	GCST90200075	1-(1-enyl-palmitoyl)-2-linoleoyl-GPE (p-16:0/18:2) levels	G	0.171168	0.0160437	0.350249	1.42e-26	G	0.0349196	0.015132	0.414813	0.0210179	TRUE	1.53384e-24	0.0157787	113.793
rs174418	GCST90200057	1-(1-enyl-palmitoyl)-2-oleoyl-gpc (p-16:0/18:1) levels	C	-0.0835881	0.0156465	0.594668	9.18e-08	C	-0.0153218	0.0150312	0.554694	0.308046	TRUE	2.8678e-07	0.00347222	28.5331
rs1260338	GCST90200057	1-(1-enyl-palmitoyl)-2-oleoyl-gpc (p-16:0/18:1) levels	G	0.0941768	0.015211	0.433089	5.96e-10	G	-0.0481147	0.015041	0.451156	0.00137953	TRUE	1.59707e-08	0.00465809	38.3236
rs1077989	GCST90200057	1-(1-enyl-palmitoyl)-2-oleoyl-gpc (p-16:0/18:1) levels	C	-0.0972617	0.0150348	0.476164	9.86e-11	C	0.019293	0.0151427	0.453341	0.202637	TRUE	5.40627e-10	0.00508321	41.8391
rs11508026	GCST90200057	1-(1-enyl-palmitoyl)-2-oleoyl-gpc (p-16:0/18:1) levels	T	0.109624	0.0151925	0.431411	5.37e-13	T	-0.0116488	0.0151794	0.415544	0.442838	TRUE	2.26008e-12	0.00631632	52.0531
rs102275	GCST90200057	1-(1-enyl-palmitoyl)-2-oleoyl-gpc (p-16:0/18:1) levels	C	-0.119552	0.0157297	0.345934	2.95e-14	C	0.0364519	0.0151409	0.415529	0.0160616	TRUE	8.28004e-13	0.007003	57.752
rs4418728	GCST90200070	1-(1-enyl-palmitoyl)-2-palmitoleoyl-GPC (P-16:0/16:1) levels	T	0.0796715	0.0149869	0.454925	1.06e-07	T	-0.0206109	0.0149349	0.46977	0.16757	TRUE	4.34704e-07	0.00343584	28.2538
rs6573781	GCST90200070	1-(1-enyl-palmitoyl)-2-palmitoleoyl-GPC (P-16:0/16:1) levels	A	0.0981767	0.0186556	0.799479	1.42e-07	A	0.00274717	0.0212062	0.854437	0.896926	TRUE	2.17716e-07	0.00336728	27.6881
rs1260326	GCST90200070	1-(1-enyl-palmitoyl)-2-palmitoleoyl-GPC (P-16:0/16:1) levels	C	0.0955316	0.0152093	0.586186	3.36e-10	C	-0.0613186	0.0155925	0.650754	8.40427e-05	TRUE	1.78493e-08	0.00479	39.443
rs102275	GCST90200070	1-(1-enyl-palmitoyl)-2-palmitoleoyl-GPC (P-16:0/16:1) levels	C	-0.110206	0.015681	0.34613	2.1e-12	C	0.0364519	0.0151409	0.415529	0.0160616	TRUE	4.34203e-11	0.00598962	49.3807
rs17231506	GCST90200070	1-(1-enyl-palmitoyl)-2-palmitoleoyl-GPC (P-16:0/16:1) levels	T	0.124433	0.0158322	0.325087	3.86e-15	T	-0.0163895	0.016655	0.279254	0.325085	TRUE	2.5326e-14	0.00747951	61.7565
rs603424	GCST90200070	1-(1-enyl-palmitoyl)-2-palmitoleoyl-GPC (P-16:0/16:1) levels	A	-0.171435	0.019535	0.176266	1.7e-18	A	0.0449982	0.0235896	0.116023	0.0564495	TRUE	4.96925e-17	0.00930799	76.9956
rs1077989	GCST90200070	1-(1-enyl-palmitoyl)-2-palmitoleoyl-GPC (P-16:0/16:1) levels	C	-0.329199	0.0145526	0.477125	2.67e-113	C	0.019293	0.0151427	0.453341	0.202637	TRUE	6.58597e-107	0.0587599	511.599
rs1077989	GCST90199899	1-(1-enyl-palmitoyl)-GPC (p-16:0) levels	C	-0.099282	0.0155086	0.477068	1.54e-10	C	0.019293	0.0151427	0.453341	0.202637	TRUE	6.53869e-10	0.00645798	40.9693
rs61781291	GCST90199899	1-(1-enyl-palmitoyl)-GPC (p-16:0) levels	A	0.133324	0.0178647	0.253023	8.46e-14	A	-0.0164983	0.0177541	0.231592	0.352752	TRUE	3.60519e-13	0.0087563	55.6785
rs174560	GCST90199899	1-(1-enyl-palmitoyl)-GPC (p-16:0) levels	C	-0.172408	0.0166804	0.307267	4.85e-25	C	0.0330754	0.0153086	0.3879	0.0307284	TRUE	2.73564e-23	0.0166617	106.798
rs12954877	GCST90199910	1-(1-enyl-stearoyl)-GPE (p-18:0) levels	T	-0.116231	0.0224499	0.137254	2.25e-07	T	0.0348797	0.0186745	0.201707	0.0617945	TRUE	1.27499e-06	0.0032417	26.7985
rs2490407	GCST90199910	1-(1-enyl-stearoyl)-GPE (p-18:0) levels	T	-0.0991046	0.0193417	0.200037	2.99e-07	T	0.00645577	0.0201606	0.163807	0.748804	TRUE	5.21539e-07	0.0031753	26.2478
rs174560	GCST90199910	1-(1-enyl-stearoyl)-GPE (p-18:0) levels	C	-0.124804	0.0167125	0.307781	8.16e-14	C	0.0330754	0.0153086	0.3879	0.0307284	TRUE	1.66015e-12	0.00672068	55.7531
rs77692382	GCST90199910	1-(1-enyl-stearoyl)-GPE (p-18:0) levels	T	0.129581	0.0179402	0.249388	5.09e-13	T	-0.00468558	0.0186815	0.201229	0.801958	TRUE	1.25001e-12	0.00629006	52.1582
rs4395533	GCST90200030	1,2-dilinoleoyl-GPC (18:2/18:2) levels	A	-0.0777464	0.0154399	0.628021	4.77e-07	A	-0.0144811	0.0163131	0.693661	0.374704	TRUE	1.2531e-06	0.00305585	25.3493
rs174546	GCST90200030	1,2-dilinoleoyl-GPC (18:2/18:2) levels	T	0.295385	0.0156238	0.339963	1.02e-79	T	0.0344698	0.0151538	0.413322	0.0229256	TRUE	2.87517e-74	0.041421	357.354
rs1855663	GCST90200068	1,2-dilinoleoyl-GPE (18:2/18:2) levels	G	0.10053	0.0198581	0.266185	4.14e-07	G	0.00670659	0.0162794	0.312866	0.680363	TRUE	7.64608e-07	0.00310582	25.6218
rs572410	GCST90200068	1,2-dilinoleoyl-GPE (18:2/18:2) levels	G	-0.115441	0.0206208	0.7579	2.17e-08	G	0.0131355	0.0166284	0.715111	0.429561	TRUE	6.03326e-08	0.0037955	31.3331
rs2414577	GCST90200068	1,2-dilinoleoyl-GPE (18:2/18:2) levels	C	0.115854	0.017582	0.385248	4.42e-11	C	0.0208052	0.0150889	0.430848	0.167944	TRUE	2.80071e-10	0.00525062	43.409
rs174550	GCST90200068	1,2-dilinoleoyl-GPE (18:2/18:2) levels	C	0.230916	0.0175305	0.3627	1.27e-39	C	0.034482	0.015153	0.413363	0.0228702	TRUE	1.12885e-36	0.0206569	173.466
rs140534109	GCST90199757	1,3,7-trimethylurate levels	A	-0.440395	0.0869681	0.00906508	4.11e-07	A	-0.143731	0.149567	0.00265122	0.33656	TRUE	1.10298e-06	0.00330591	25.6361
rs184129540	GCST90199757	1,3,7-trimethylurate levels	T	-0.486814	0.0929289	0.00780402	1.62e-07	T	0.103111	0.0862848	0.00782425	0.232083	TRUE	5.39806e-07	0.00353712	27.4355
rs6043212	GCST90199757	1,3,7-trimethylurate levels	T	0.0903479	0.0171284	0.467266	1.33e-07	T	-0.00595212	0.0150987	0.490628	0.693423	TRUE	2.45138e-07	0.00358597	27.8157
rs7900208	GCST90199757	1,3,7-trimethylurate levels	C	0.283944	0.0505405	0.0264365	1.93e-08	C	-0.0953151	0.0683594	0.0142684	0.16322	TRUE	8.4061e-08	0.00406613	31.5554
rs2608631	GCST90199757	1,3,7-trimethylurate levels	A	0.131589	0.0171556	0.648582	1.72e-14	A	-0.039315	0.0153884	0.624321	0.0106236	TRUE	5.26693e-13	0.00755265	58.8186
rs174560	GCST90199895	1-lignoceroyl-GPC (24:0) levels	C	-0.135833	0.0166808	0.308773	3.85e-16	C	0.0330754	0.0153086	0.3879	0.0307284	TRUE	8.98416e-15	0.00900542	66.2915
rs174546	GCST90200095	1-linoleoyl-2-linolenoyl-GPC (18:2/18:3) levels	T	0.236846	0.0157327	0.340301	3.23e-51	T	0.0344698	0.0151538	0.413322	0.0229256	TRUE	1.40007e-47	0.0269333	226.579
rs9358341	GCST90199793	1-linoleoyl-GPE (18:2) levels	C	-0.0979851	0.0189389	0.21942	2.29e-07	C	-0.0297503	0.0173184	0.248602	0.0858242	TRUE	1.16305e-06	0.00323251	26.7612
rs1402545	GCST90199793	1-linoleoyl-GPE (18:2) levels	C	-0.0815247	0.0160703	0.56712	3.92e-07	C	-0.00501401	0.0150351	0.536932	0.738766	TRUE	6.83792e-07	0.00310824	25.7291
rs2043082	GCST90199793	1-linoleoyl-GPE (18:2) levels	A	0.0858762	0.0164217	0.342822	1.7e-07	A	0.0208363	0.0152226	0.406118	0.171068	TRUE	6.75956e-07	0.00330224	27.3404
rs73069021	GCST90199793	1-linoleoyl-GPE (18:2) levels	A	0.132622	0.0206069	0.164627	1.23e-10	A	-0.0191973	0.0181073	0.219915	0.289056	TRUE	5.49593e-10	0.00499307	41.4096
rs77692382	GCST90199793	1-linoleoyl-GPE (18:2) levels	T	0.128077	0.0178513	0.249177	7.25e-13	T	-0.00468558	0.0186815	0.201229	0.801958	TRUE	1.76366e-12	0.00619781	51.4633
rs174546	GCST90199793	1-linoleoyl-GPE (18:2) levels	T	0.28307	0.0159736	0.339458	2.88e-70	T	0.0344698	0.0151538	0.413322	0.0229256	TRUE	1.96525e-65	0.0366523	313.962
rs1047738	GCST90200692	1-palmitoyl-2-arachidonoyl-gpc (16:0/20:4n6) levels	G	0.0814984	0.0158501	0.389767	2.72e-07	G	0.0196543	0.0153974	0.377588	0.20179	TRUE	9.31739e-07	0.00343603	26.4314
rs73002956	GCST90200692	1-palmitoyl-2-arachidonoyl-gpc (16:0/20:4n6) levels	G	-0.144595	0.0283308	0.082085	3.33e-07	G	0.0191847	0.0299675	0.0665272	0.522052	TRUE	7.11419e-07	0.00338559	26.0421
rs1862568	GCST90200692	1-palmitoyl-2-arachidonoyl-gpc (16:0/20:4n6) levels	G	-0.0797574	0.0155771	0.504533	3.05e-07	G	-0.00326762	0.0151756	0.579976	0.829517	TRUE	4.78726e-07	0.00340725	26.2093
rs12928099	GCST90200692	1-palmitoyl-2-arachidonoyl-gpc (16:0/20:4n6) levels	A	0.123974	0.0168824	0.290818	2.08e-13	A	-0.0218205	0.0166096	0.28245	0.188937	TRUE	1.50705e-12	0.00698341	53.9113
rs174581	GCST90200692	1-palmitoyl-2-arachidonoyl-gpc (16:0/20:4n6) levels	A	-0.604705	0.0148503	0.347701	1e-200	A	0.0350521	0.0151597	0.414862	0.0207673	TRUE	0	0.177793	1657.69
rs2125126	GCST90200051	1-palmitoyl-2-dihomo-linolenoyl-GPC (16:0/20:3n3 or 6) levels	A	0.11357	0.0214654	0.147367	1.22e-07	A	0.0478335	0.0212146	0.145816	0.0241496	TRUE	7.90349e-07	0.00409734	27.9848
rs883517	GCST90200051	1-palmitoyl-2-dihomo-linolenoyl-GPC (16:0/20:3n3 or 6) levels	C	-0.120776	0.0229203	0.123974	1.37e-07	C	-0.0290889	0.0231287	0.118293	0.2085	TRUE	4.42077e-07	0.00406432	27.7583
rs1741	GCST90200051	1-palmitoyl-2-dihomo-linolenoyl-GPC (16:0/20:3n3 or 6) levels	C	-0.167945	0.0165611	0.293563	3.64e-24	C	-0.0371311	0.0161213	0.312911	0.0212657	TRUE	2.58098e-22	0.0148894	102.808
rs174546	GCST90200051	1-palmitoyl-2-dihomo-linolenoyl-GPC (16:0/20:3n3 or 6) levels	T	0.33129	0.015552	0.340448	1.09e-100	T	0.0344698	0.0151538	0.413322	0.0229256	TRUE	4.41754e-94	0.0625231	453.645
rs997424	GCST90200038	1-palmitoyl-2-palmitoleoyl-gpc (16:0/16:1) levels	T	-0.0875932	0.0170717	0.313653	2.88e-07	T	0.0325056	0.0155318	0.399323	0.036363	TRUE	1.769e-06	0.00340777	26.3193
rs13241866	GCST90200707	1-palmitoyl-2-palmitoleoyl-gpc (16:0/16:1) levels	G	0.0945722	0.0173335	0.753909	4.87e-08	G	0.00189784	0.0190209	0.808926	0.920522	TRUE	7.51391e-08	0.00359011	29.7611
rs117387072	GCST90200037	1-stearoyl-2-linoleoyl-gpc (18:0/18:2) levels	A	-0.195976	0.0387917	0.0376658	4.37e-07	A	-0.0161687	0.0471806	0.026825	0.731825	TRUE	7.63565e-07	0.00310855	25.5166
rs12928099	GCST90200037	1-stearoyl-2-linoleoyl-gpc (18:0/18:2) levels	A	-0.0905156	0.0163371	0.290762	3.02e-08	A	-0.0218205	0.0166096	0.28245	0.188937	TRUE	1.25967e-07	0.00373639	30.6896
rs1168041	GCST90200037	1-stearoyl-2-linoleoyl-gpc (18:0/18:2) levels	C	0.100084	0.0160218	0.669071	4.19e-10	C	-1.97797e-05	0.0169226	0.733569	0.999067	TRUE	6.66076e-10	0.00474485	39.0122
rs174546	GCST90200037	1-stearoyl-2-linoleoyl-gpc (18:0/18:2) levels	T	0.226865	0.0155121	0.340102	1.94e-48	T	0.0344698	0.0151538	0.413322	0.0229256	TRUE	5.71942e-45	0.0254667	213.839
rs117940165	GCST90199732	1-stearoyl-gpc (18:0) levels	G	0.310761	0.0616191	0.0159634	4.58e-07	G	-0.0400149	0.0388031	0.0403896	0.302432	TRUE	1.33616e-06	0.00308093	25.4283
rs62036205	GCST90199732	1-stearoyl-gpc (18:0) levels	C	-0.136622	0.0267009	0.0914762	3.11e-07	C	0.0304721	0.025266	0.0971856	0.227798	TRUE	1.05436e-06	0.0031711	26.1748
rs80177654	GCST90199732	1-stearoyl-gpc (18:0) levels	G	-0.182114	0.0361364	0.0461482	4.66e-07	G	0.0134199	0.0639187	0.0137707	0.833704	TRUE	7.37163e-07	0.00307651	25.3917
rs1168041	GCST90199732	1-stearoyl-gpc (18:0) levels	C	0.0860197	0.0163773	0.668683	1.5e-07	C	-1.97797e-05	0.0169226	0.733569	0.999067	TRUE	2.07986e-07	0.00334086	27.5807
rs1132	GCST90199732	1-stearoyl-gpc (18:0) levels	A	-0.0817064	0.015167	0.491555	7.16e-08	A	-0.0135991	0.0153991	0.381595	0.377174	TRUE	2.04062e-07	0.00351386	29.014
rs174560	GCST90199732	1-stearoyl-gpc (18:0) levels	C	-0.115438	0.0164192	0.307997	2.06e-12	C	0.0330754	0.0153086	0.3879	0.0307284	TRUE	3.36045e-11	0.00597026	49.4183
rs77692382	GCST90199732	1-stearoyl-gpc (18:0) levels	T	0.15573	0.017606	0.249081	9.13e-19	T	-0.00468558	0.0186815	0.201229	0.801958	TRUE	3.37085e-18	0.00941704	78.22
rs6704070	GCST90200694	2'-o-methylcytidine levels	T	0.123324	0.0152451	0.491194	6e-16	T	0.00751455	0.0150975	0.572749	0.618671	TRUE	2.42861e-15	0.00786292	65.4228
rs7048932	GCST90200694	2'-o-methylcytidine levels	C	0.619185	0.0140196	0.392175	1e-200	C	-0.0395376	0.0154682	0.370227	0.0105867	TRUE	0	0.191093	1950.13
rs2331715	GCST90200695	2'-o-methyluridine levels	C	0.0854788	0.0166534	0.604664	2.85e-07	C	-0.0276208	0.0152328	0.590681	0.0697943	TRUE	1.53344e-06	0.00317215	26.3394
rs146036021	GCST90200695	2'-o-methyluridine levels	A	-0.352823	0.0700427	0.0132363	4.72e-07	A	0.0323621	0.0479592	0.0249397	0.499814	TRUE	1.06021e-06	0.00305549	25.3678
rs4646961	GCST90200707	2'-o-methyluridine levels	A	0.0908053	0.0159521	0.308159	1.25e-08	A	0.0254747	0.016959	0.263793	0.133062	TRUE	6.4653e-08	0.00390662	32.3953
rs28373373	GCST90200695	2'-o-methyluridine levels	C	0.687698	0.0143066	0.396283	1e-200	C	-0.0386143	0.0154693	0.369696	0.0125534	TRUE	0	0.218194	2310.03
rs184192147	GCST90200162	3-hydroxyphenylacetoylglutamine levels	G	0.591804	0.109884	0.00737766	7.22e-08	G	0.0845823	0.0415923	0.03404	0.0419914	TRUE	5.00473e-07	0.00352698	28.9989
rs116346051	GCST90199886	3-methylglutaconate levels	G	-0.342009	0.0648959	0.0134116	1.36e-07	G	-0.0987496	0.0517904	0.0214438	0.0565575	TRUE	8.17539e-07	0.0033876	27.7673
rs1171620	GCST90199886	3-methylglutaconate levels	G	0.0976864	0.018321	0.787923	9.72e-08	G	0.00462017	0.0205252	0.843529	0.821904	TRUE	1.6212e-07	0.00346726	28.4226
rs12922098	GCST90199886	3-methylglutaconate levels	C	0.0978217	0.0178215	0.221115	4.04e-08	C	0.0196634	0.0157574	0.346656	0.212073	TRUE	1.57442e-07	0.00367374	30.1214
rs1658972	GCST90199886	3-methylglutaconate levels	T	-0.427783	0.0210263	0.141415	5.12e-92	T	-0.0429798	0.0204618	0.158965	0.0356862	TRUE	5.62468e-86	0.0482153	413.823
rs1047891	GCST90199886	3-methylglutaconate levels	A	0.367277	0.0155481	0.308798	2.29e-123	A	0.0341929	0.0160419	0.32145	0.0330499	TRUE	4.99184e-115	0.0639247	557.862
rs12676561	GCST90201017	4-methyl-2-oxopentanoate to 3-methyl-2-oxobutyrate ratio	C	-0.0825001	0.0161764	0.307813	3.4e-07	C	-0.0417117	0.01852	0.207159	0.0243064	TRUE	2.14122e-06	0.00362108	26.003
rs7791058	GCST90201017	4-methyl-2-oxopentanoate to 3-methyl-2-oxobutyrate ratio	G	0.0861415	0.0170616	0.309783	4.45e-07	G	0.0171467	0.0159411	0.341912	0.282092	TRUE	1.23239e-06	0.00354903	25.4838
rs2032248	GCST90201017	4-methyl-2-oxopentanoate to 3-methyl-2-oxobutyrate ratio	G	-0.377315	0.0747993	0.0101656	4.55e-07	G	0.102256	0.176495	0.00191177	0.56234	TRUE	8.92511e-07	0.00354275	25.4385
rs2163766	GCST90201017	4-methyl-2-oxopentanoate to 3-methyl-2-oxobutyrate ratio	G	0.14842	0.0283533	0.920436	1.65e-07	G	0.0132656	0.0272482	0.916978	0.626369	TRUE	3.14079e-07	0.00381406	27.3941
rs143148479	GCST90201017	4-methyl-2-oxopentanoate to 3-methyl-2-oxobutyrate ratio	A	-0.489595	0.0939627	0.00640478	1.88e-07	A	-0.00283981	0.287112	0.000696929	0.992108	TRUE	2.51833e-07	0.00377909	27.142
rs715	GCST90200377	4-methyl-2-oxopentanoate to 3-methyl-2-oxobutyrate ratio	C	-0.0955159	0.0166127	0.3073	8.95e-09	C	0.0366879	0.0161853	0.312003	0.0234062	TRUE	8.35774e-08	0.00416864	33.0492
rs117351628	GCST90201017	4-methyl-2-oxopentanoate to 3-methyl-2-oxobutyrate ratio	G	0.301185	0.0435026	0.0305711	4.41e-12	G	0.137859	0.102696	0.00561387	0.179466	TRUE	2.63228e-11	0.00665283	47.9198
rs6706384	GCST90199939	4-methylcatechol sulfate levels	T	-0.0785482	0.0154985	0.378627	4.02e-07	T	0.017374	0.0154255	0.375195	0.260032	TRUE	1.26695e-06	0.00311091	25.6796
rs6939135	GCST90199939	4-methylcatechol sulfate levels	C	0.0831497	0.0155395	0.565427	8.75e-08	C	-0.0417664	0.0148873	0.503342	0.00502377	TRUE	1.07444e-06	0.00346646	28.6248
rs4800204	GCST90199939	4-methylcatechol sulfate levels	T	-0.0792728	0.015337	0.570691	2.36e-07	T	0.0235402	0.0149797	0.517543	0.116073	TRUE	1.06702e-06	0.00323525	26.7093
rs117849863	GCST90199939	4-methylcatechol sulfate levels	C	0.353429	0.0681744	0.0122471	2.17e-07	C	-0.096546	0.10742	0.00495422	0.368773	TRUE	5.94766e-07	0.00325457	26.8693
rs78237766	GCST90199824	4-vinylphenol sulfate levels	A	-0.198556	0.0352717	0.0500915	1.81e-08	A	0.128045	0.062711	0.0141277	0.041169	TRUE	1.23822e-07	0.00431694	31.6807
rs603424	GCST90200151	5-dodecenoylcarnitine (C12:1) levels	A	-0.134179	0.019941	0.172989	1.71e-11	A	0.0449982	0.0235896	0.116023	0.0564495	TRUE	1.00376e-10	0.00979533	45.257
rs1075897	GCST90200226	5-hydroxy-2-methylpyridine sulfate levels	T	-0.270783	0.0524949	0.026482	2.49e-07	T	-0.0776207	0.0346863	0.0489336	0.0252348	TRUE	1.84354e-06	0.00320977	26.6013
rs964184	GCST90200794	5-hydroxy-2-methylpyridine sulfate levels	C	-0.133453	0.0237338	0.869537	1.88e-08	C	-0.027561	0.0211576	0.855013	0.192695	TRUE	8.01432e-08	0.00382745	31.6094
rs2472297	GCST90200226	5-hydroxy-2-methylpyridine sulfate levels	T	0.11982	0.0191752	0.25237	4.14e-10	T	0.0125244	0.0172917	0.247956	0.468879	TRUE	1.28788e-09	0.0047032	39.0368
rs56212424	GCST90200280	5-oxoproline levels	T	0.339727	0.0656562	0.0141016	2.29e-07	T	-0.0902384	0.0610849	0.0155225	0.139606	TRUE	8.63172e-07	0.00375731	26.7662
rs57327350	GCST90200280	5-oxoproline levels	C	-0.799016	0.0259596	0.0863371	1e-200	C	0.0553203	0.0287845	0.0731723	0.054621	TRUE	2.28624e-192	0.117738	947.093
rs113592495	GCST90200725	Adenosine 5'-diphosphate (ADP) to creatine ratio	G	0.142129	0.0281236	0.162153	4.33e-07	G	-0.0124042	0.0207454	0.152654	0.54989	TRUE	9.21433e-07	0.00307582	25.534
rs1047891	GCST90200725	Adenosine 5'-diphosphate (ADP) to creatine ratio	A	-0.135505	0.022191	0.31305	1.02e-09	A	0.0341929	0.0160419	0.32145	0.0330499	TRUE	1.05916e-08	0.00448415	37.2779
rs112036394	GCST90200746	Adenosine 5'-diphosphate (ADP) to gluconate ratio	C	-0.146279	0.0290512	0.145459	4.77e-07	C	-0.0389254	0.0191384	0.19123	0.0419633	TRUE	1.78632e-06	0.005528	25.3423
rs11196199	GCST90200746	Adenosine 5'-diphosphate (ADP) to gluconate ratio	G	0.147459	0.0289139	0.149597	3.4e-07	G	0.00866009	0.0179632	0.222921	0.629734	TRUE	5.42114e-07	0.00567022	25.9979
rs146875741	GCST90200746	Adenosine 5'-diphosphate (ADP) to gluconate ratio	G	0.58794	0.111201	0.00852713	1.24e-07	G	0.207815	0.155496	0.0023734	0.181397	TRUE	3.35212e-07	0.00609165	27.942
rs12136754	GCST90200151	Adenosine 5'-diphosphate (ADP) to gluconate ratio	A	-0.0875856	0.0158939	0.33382	3.57e-08	A	0.0140508	0.0165602	0.283715	0.396178	TRUE	7.56497e-08	0.00659101	30.3539
rs1047891	GCST90200821	Adenosine 5'-diphosphate (ADP) to glycine ratio	A	-0.250151	0.022131	0.31239	1.26e-29	A	0.0341929	0.0160419	0.32145	0.0330499	TRUE	2.22318e-27	0.0153972	127.731
rs112036394	GCST90200716	Adenosine 5'-diphosphate (ADP) to phosphoethanolamine ratio	C	-0.161606	0.0293531	0.1452	3.68e-08	C	-0.0389254	0.0191384	0.19123	0.0419633	TRUE	2.23117e-07	0.00441903	30.3026
rs1047891	GCST90200851	Adenosine 5'-monophosphate (AMP) to glycine ratio	A	-0.294617	0.0164582	0.31006	1.16e-71	A	0.0341929	0.0160419	0.32145	0.0330499	TRUE	4.90585e-67	0.0405499	320.359
rs75198642	GCST90199709	Adrenate (22:4n6) levels	T	-0.144996	0.0287632	0.0752072	4.63e-07	T	0.00448203	0.0492688	0.0236631	0.927516	TRUE	6.68043e-07	0.00309283	25.4057
rs174546	GCST90199709	Adrenate (22:4n6) levels	T	-0.182852	0.0159898	0.339156	2.78e-30	T	0.0344698	0.0151538	0.413322	0.0229256	TRUE	6.76681e-28	0.0157144	130.74
rs9545715	GCST90200358	Arachidonate (20:4n6) levels	C	-0.0789557	0.0155921	0.553503	4.11e-07	C	-0.011117	0.0154202	0.610893	0.470949	TRUE	7.91241e-07	0.00475154	25.6328
rs102275	GCST90200358	Arachidonate (20:4n6) levels	C	-0.313782	0.0155465	0.346261	1.37e-90	C	0.0364519	0.0151409	0.415529	0.0160616	TRUE	9.71001e-85	0.0704994	407.22
rs73155110	GCST90200740	Arachidonate (20:4n6) to oleate to vaccenate (18:1) ratio	T	-0.321502	0.0622437	0.0158263	2.4e-07	T	-0.0151131	0.0419515	0.0328308	0.718659	TRUE	4.33859e-07	0.00323989	26.6729
rs12928099	GCST90200740	Arachidonate (20:4n6) to oleate to vaccenate (18:1) ratio	A	0.0984964	0.0169457	0.290632	6.16e-09	A	-0.0218205	0.0166096	0.28245	0.188937	TRUE	2.81302e-08	0.00409921	33.7766
rs174564	GCST90200740	Arachidonate (20:4n6) to oleate to vaccenate (18:1) ratio	G	-0.441216	0.0154979	0.345621	2.81e-178	G	0.03477	0.015148	0.414291	0.021713	TRUE	4.84964e-165	0.0898715	810.31
rs72732168	GCST90200135	Arachidoylcarnitine (C20) levels	T	-0.219871	0.0435993	0.032443	4.58e-07	T	0.128233	0.0358321	0.0424359	0.000345279	TRUE	8.22707e-06	0.0030728	25.4256
rs1860371	GCST90200855	Arachidoylcarnitine (C20) levels	C	0.129785	0.0228689	0.124649	1.39e-08	C	0.0483653	0.0234631	0.115028	0.0392717	TRUE	1.03327e-07	0.0041751	32.1992
rs351260	GCST90200135	Arachidoylcarnitine (C20) levels	A	0.10656	0.0165312	0.334615	1.15e-10	A	-0.0136281	0.0159299	0.329749	0.392272	TRUE	4.25313e-10	0.00501062	41.5408
rs6860806	GCST90200135	Arachidoylcarnitine (C20) levels	G	-0.127574	0.0160125	0.552356	1.62e-15	G	0.0540843	0.0151039	0.417799	0.000342531	TRUE	2.07965e-13	0.00763433	63.4601
rs12546802	GCST90200135	Arachidoylcarnitine (C20) levels	A	0.141825	0.0175731	0.262092	7e-16	A	-0.00818437	0.0171054	0.257597	0.632319	TRUE	2.75396e-15	0.00783226	65.1184
rs62354638	GCST90200742	Aspartate to citrate ratio	A	-0.215743	0.0421985	0.0319045	3.18e-07	A	-0.0584667	0.0426883	0.0319888	0.170806	TRUE	1.2062e-06	0.00319887	26.132
rs2660831	GCST90200742	Aspartate to citrate ratio	C	-0.121137	0.0233339	0.886437	2.09e-07	C	-0.00412058	0.0250621	0.901259	0.869405	TRUE	3.24563e-07	0.00329802	26.9446
rs1354034	GCST90200742	Aspartate to citrate ratio	C	0.137277	0.0151076	0.608645	1.02e-19	C	0.0167505	0.0164229	0.704971	0.307754	TRUE	1.10004e-18	0.0100354	82.5464
rs145754459	GCST90200882	Aspartate to mannose ratio	G	0.186986	0.0370431	0.0434889	4.47e-07	G	0.0340012	0.04194	0.0330758	0.417532	TRUE	1.11191e-06	0.00307418	25.4741
rs12451679	GCST90200882	Aspartate to mannose ratio	A	-0.203142	0.0396405	0.0370938	2.98e-07	A	-0.030708	0.0316754	0.0593742	0.332317	TRUE	8.51317e-07	0.00316815	26.2552
rs114726275	GCST90200882	Aspartate to mannose ratio	T	0.235009	0.0460521	0.0270303	3.34e-07	T	-0.0491747	0.108561	0.00489724	0.650571	TRUE	6.42508e-07	0.00314171	26.0354
rs4251689	GCST90200882	Aspartate to mannose ratio	T	0.0870515	0.0152662	0.471013	1.18e-08	T	-0.004629	0.0149933	0.487752	0.75752	TRUE	2.26121e-08	0.00391965	32.5076
rs1354034	GCST90200882	Aspartate to mannose ratio	C	0.13257	0.0155541	0.607679	1.55e-17	C	0.0167505	0.0164229	0.704971	0.307754	TRUE	1.36766e-16	0.00871488	72.6266
rs4665972	GCST90200882	Aspartate to mannose ratio	C	-0.189749	0.0154338	0.592395	9.71e-35	C	-0.0482384	0.0153616	0.625126	0.0016883	TRUE	2.01486e-31	0.017964	151.115
rs41284258	GCST90200988	Benzoate to linoleoyl-arachidonoyl-glycerol (18:2 to 20:4) [1] ratio	A	0.323899	0.0622308	0.0188776	1.94e-07	A	0.119714	0.0924108	0.00682843	0.195162	TRUE	7.07639e-07	0.00337818	27.0832
rs58542926	GCST90200988	Benzoate to linoleoyl-arachidonoyl-glycerol (18:2 to 20:4) [1] ratio	T	0.177378	0.0328221	0.0734343	6.51e-08	T	0.0129488	0.0304414	0.0644057	0.67057	TRUE	1.27671e-07	0.00364105	29.1983
rs483082	GCST90200988	Benzoate to linoleoyl-arachidonoyl-glycerol (18:2 to 20:4) [1] ratio	T	-0.163302	0.0202138	0.225683	6.54e-16	T	-0.0349994	0.0176548	0.235631	0.0474308	TRUE	1.41077e-14	0.00810027	65.2497
rs28456	GCST90200988	Benzoate to linoleoyl-arachidonoyl-glycerol (18:2 to 20:4) [1] ratio	G	0.268207	0.0183228	0.301133	1.61e-48	G	0.033662	0.0152942	0.389141	0.0277389	TRUE	3.78204e-45	0.0261102	214.214
rs58542926	GCST90200990	Benzoate to linoleoyl-arachidonoyl-glycerol (18:2 to 20:4) [2] ratio	T	0.165376	0.0326495	0.0733042	4.08e-07	T	0.0129488	0.0304414	0.0644057	0.67057	TRUE	6.26719e-07	0.00561938	25.6449
rs483082	GCST90200990	Benzoate to linoleoyl-arachidonoyl-glycerol (18:2 to 20:4) [2] ratio	T	-0.167686	0.0200567	0.224701	6.24e-17	T	-0.0349994	0.0176548	0.235631	0.0474308	TRUE	6.97651e-16	0.0151629	69.8688
rs174560	GCST90200990	Benzoate to linoleoyl-arachidonoyl-glycerol (18:2 to 20:4) [2] ratio	C	0.295649	0.0181972	0.300555	2.35e-59	C	0.0330754	0.0153086	0.3879	0.0307284	TRUE	6.05037e-56	0.054947	263.847
rs11242109	GCST90199730	Carnitine C14 levels	T	-0.114789	0.0148237	0.476654	9.66e-15	T	0.0805102	0.0155946	0.344456	2.43428e-07	TRUE	1.96958e-12	0.0103654	59.9426
rs74689782	GCST90199803	Catechol sulfate levels	A	-0.243535	0.047735	0.0271436	3.36e-07	A	-0.101879	0.0389772	0.0407914	0.00895406	TRUE	2.29461e-06	0.00425439	26.0199
rs113787014	GCST90199803	Catechol sulfate levels	T	-0.288071	0.0551031	0.0201613	1.72e-07	T	0.0262361	0.0846804	0.00807257	0.756693	TRUE	2.71552e-07	0.00446625	27.3215
rs2472297	GCST90199803	Catechol sulfate levels	T	0.0964419	0.017786	0.250517	5.88e-08	T	0.0125244	0.0172917	0.247956	0.468879	TRUE	1.27677e-07	0.00480313	29.3922
rs143550070	GCST90199803	Catechol sulfate levels	G	-0.366159	0.0663833	0.014074	3.47e-08	G	-0.0792003	0.0597647	0.0169813	0.185105	TRUE	1.16745e-07	0.00496934	30.4144
rs9803636	GCST90200429	Cytidine levels	A	0.215555	0.0416656	0.0371706	2.3e-07	A	-0.0863071	0.0436727	0.030438	0.0481294	TRUE	1.31635e-06	0.00347332	26.7576
rs72754978	GCST90200429	Cytidine levels	C	-0.225017	0.0336174	0.058627	2.18e-11	C	0.0621519	0.0291981	0.0706997	0.0332851	TRUE	2.67191e-10	0.00580058	44.7908
rs143052856	GCST90200954	Cytidine to N-acetylneuraminate ratio	C	0.196745	0.0385694	0.0458077	3.38e-07	C	-0.040037	0.0313063	0.0617957	0.200939	TRUE	1.20458e-06	0.00314869	26.0145
rs55990066	GCST90200954	Cytidine to N-acetylneuraminate ratio	C	-0.254105	0.033706	0.0599528	4.74e-14	C	0.0425214	0.0276083	0.0803042	0.12352	TRUE	5.13016e-13	0.00685179	56.8207
rs2108622	GCST90200202	Delta-CEHC levels	T	-0.121079	0.019494	0.287791	5.26e-10	T	0.0506605	0.0186159	0.196139	0.00650145	TRUE	9.46743e-09	0.0046837	38.5682
rs552914152	GCST90200320	Dihomo-linoleate (20:2n6) levels	A	-0.743382	0.143551	0.00278754	2.24e-07	A	-0.541031	0.275552	0.000754103	0.0495941	TRUE	1.36656e-06	0.00322832	26.8106
rs4122352	GCST90199820	Dihomo-linolenate (20:3n3 or n6) levels	A	0.100824	0.016517	0.295393	1.03e-09	A	-0.0179906	0.016531	0.287657	0.276467	TRUE	4.26109e-09	0.00451865	37.2529
rs61897793	GCST90199820	Dihomo-linolenate (20:3n3 or n6) levels	A	0.147371	0.0194276	0.180927	3.31e-14	A	-0.0411628	0.0240086	0.108255	0.0864371	TRUE	4.38875e-13	0.00696084	57.5281
rs61959375	GCST90199713	Docosapentaenoate n3 DPA; 22:5n3 levels	G	0.171162	0.0336993	0.0502003	3.79e-07	G	-0.0528156	0.0303895	0.0650737	0.0822186	TRUE	1.85391e-06	0.00317512	25.7909
rs4246215	GCST90199713	Docosapentaenoate n3 DPA; 22:5n3 levels	T	-0.142925	0.0154109	0.352689	1.79e-20	T	0.034755	0.0150183	0.443073	0.0206581	TRUE	1.12992e-18	0.0105085	85.991
rs61003774	GCST90200138	Docosatrienoate (22:3n6) levels	T	-0.102949	0.0201327	0.384074	3.16e-07	T	0.0250638	0.0151649	0.41601	0.0983807	TRUE	1.4823e-06	0.00318912	26.1417
rs56365156	GCST90200138	Docosatrienoate (22:3n6) levels	A	-0.245658	0.0483195	0.0401446	3.7e-07	A	0.0376637	0.055228	0.0184765	0.49526	TRUE	8.3695e-07	0.00315257	25.8411
rs174533	GCST90200138	Docosatrienoate (22:3n6) levels	A	-0.194368	0.0214861	0.280651	1.48e-19	A	0.0356277	0.0151488	0.414495	0.0186801	TRUE	8.75394e-18	0.00991348	81.8141
rs12869987	GCST90200349	Eicosapentaenoate (EPA; 20:5n3) levels	A	0.0788583	0.015066	0.424091	1.66e-07	A	-0.00538218	0.0153668	0.384762	0.726153	TRUE	2.49444e-07	0.00594754	27.3848
rs174546	GCST90200349	Eicosapentaenoate (EPA; 20:5n3) levels	T	-0.205114	0.0155289	0.339212	7.83e-40	T	0.0344698	0.0151538	0.413322	0.0229256	TRUE	1.75779e-37	0.0367028	174.389
rs12356275	GCST90200148	Eicosenoylcarnitine (C20:1) levels	C	-0.093019	0.0180772	0.225984	2.67e-07	C	0.0227199	0.0181144	0.219119	0.209754	TRUE	6.51334e-07	0.00603072	26.4656
rs2900478	GCST90200148	Eicosenoylcarnitine (C20:1) levels	A	0.106586	0.0201208	0.165231	1.18e-07	A	-0.0216746	0.0181199	0.218908	0.231629	TRUE	2.86883e-07	0.00638913	28.0486
rs78791450	GCST90200148	Eicosenoylcarnitine (C20:1) levels	T	-0.256414	0.0482817	0.0248249	1.09e-07	T	0.00218511	0.0423632	0.0324965	0.958863	TRUE	1.37752e-07	0.00642149	28.1916
rs77320796	GCST90200148	Eicosenoylcarnitine (C20:1) levels	G	0.0973792	0.0173797	0.253572	2.11e-08	G	-0.0163088	0.0177584	0.23137	0.358424	TRUE	4.63897e-08	0.0071425	31.3797
rs4705933	GCST90200148	Eicosenoylcarnitine (C20:1) levels	A	-0.112005	0.0154413	0.618652	4.06e-13	A	0.0337586	0.0149682	0.501129	0.0241107	TRUE	3.55044e-12	0.0119129	52.5906
rs12210538	GCST90200148	Eicosenoylcarnitine (C20:1) levels	G	-0.159442	0.0175029	0.238098	8.28e-20	G	0.0117133	0.0202045	0.16146	0.56209	TRUE	3.10516e-19	0.0186604	82.9443
rs10055120	GCST90199965	Fructosyllysine levels	T	-0.105467	0.0198728	0.185512	1.11e-07	T	-0.0352688	0.0187934	0.196877	0.0605648	TRUE	6.6844e-07	0.0034036	28.1585
rs12534169	GCST90199965	Fructosyllysine levels	C	0.220972	0.0430769	0.0340475	2.9e-07	C	0.0281644	0.0433715	0.0313648	0.516095	TRUE	6.50653e-07	0.00318058	26.3075
rs73414910	GCST90199965	Fructosyllysine levels	C	0.126679	0.0241993	0.114806	1.65e-07	C	0.0259743	0.0209547	0.149383	0.215145	TRUE	5.95751e-07	0.00331182	27.3967
rs2108622	GCST90199941	Gamma-CEHC glucuronide levels	T	-0.211418	0.0196247	0.274106	4.62e-27	T	0.0506605	0.0186159	0.196139	0.00650145	TRUE	6.90935e-25	0.0182797	116.022
rs60286185	GCST90199741	Gamma-glutamylglycine levels	T	-0.112597	0.0219044	0.139486	2.74e-07	T	0.0072114	0.0235335	0.114482	0.759277	TRUE	4.4307e-07	0.00386342	26.4158
rs1992855	GCST90199741	Gamma-glutamylglycine levels	C	0.0862072	0.015371	0.424855	2.04e-08	C	0.00468933	0.0151964	0.405036	0.75764	TRUE	3.54798e-08	0.00459562	31.4453
rs4646961	GCST90199741	Gamma-glutamylglycine levels	A	0.0999587	0.0160826	0.308061	5.12e-10	A	0.0254747	0.016959	0.263793	0.133062	TRUE	2.64726e-09	0.00563813	38.619
rs2297442	GCST90199741	Gamma-glutamylglycine levels	C	-0.101178	0.0163767	0.290909	6.48e-10	C	-0.00981565	0.0165898	0.283083	0.554074	TRUE	1.56778e-09	0.00557128	38.1586
rs1047891	GCST90199741	Gamma-glutamylglycine levels	A	0.48432	0.0154368	0.30857	1e-200	A	0.0341929	0.0160419	0.32145	0.0330499	TRUE	4.76792e-199	0.126242	984.063
rs77864761	GCST90199703	Gamma-glutamylvaline levels	T	-0.226865	0.0450862	0.028512	4.86e-07	T	0.0746674	0.0581546	0.0169009	0.199161	TRUE	1.69886e-06	0.00307594	25.3129
rs274554	GCST90199703	Gamma-glutamylvaline levels	C	-0.152825	0.020322	0.838569	5.47e-14	C	0.0618499	0.0226209	0.87126	0.00625331	TRUE	2.07998e-12	0.0068445	56.5393
rs1260326	GCST90200953	Glucose-to-mannose ratio	C	-0.283336	0.0154584	0.588156	4.87e-75	C	-0.0613186	0.0155925	0.650754	8.40427e-05	TRUE	4.62597e-68	0.0394912	335.868
rs75781720	GCST90200208	Glucuronide of piperine metabolite C17H21NO3 (4) levels	A	-0.179778	0.0347999	0.0542978	2.39e-07	A	0.038427	0.0411761	0.033523	0.350698	TRUE	6.4374e-07	0.00345178	26.6811
rs174695	GCST90200208	Glucuronide of piperine metabolite C17H21NO3 (4) levels	T	-0.196419	0.0161254	0.448614	3.94e-34	T	0.0366478	0.0149947	0.518048	0.0145238	TRUE	1.80667e-31	0.0188925	148.331
rs174695	GCST90200212	Glucuronide of piperine metabolite C17H21NO3 (5) levels	T	-0.183984	0.0178467	0.439702	6.41e-25	T	0.0366478	0.0149947	0.518048	0.0145238	TRUE	9.74275e-23	0.0126789	106.253
rs309147	GCST90200965	Glutamate to 5-oxoproline ratio	T	-0.104056	0.0205679	0.154728	4.21e-07	T	-0.0184393	0.0208996	0.150222	0.377624	TRUE	1.01896e-06	0.0035945	25.5877
rs1020696	GCST90200965	Glutamate to 5-oxoproline ratio	C	0.115573	0.0224022	0.130384	2.48e-07	C	0.00397226	0.0238216	0.112034	0.867567	TRUE	3.68848e-07	0.00373726	26.6078
rs62354638	GCST90200965	Glutamate to 5-oxoproline ratio	A	-0.272111	0.0426584	0.0321056	1.78e-10	A	-0.0584667	0.0426883	0.0319888	0.170806	TRUE	9.03276e-10	0.00570226	40.6781
rs55916375	GCST90200965	Glutamate to 5-oxoproline ratio	T	0.300672	0.0273327	0.0787185	3.8e-28	T	0.0621792	0.0299519	0.0669459	0.0378975	TRUE	3.59356e-26	0.0167696	120.976
rs34962409	GCST90200707	Glycine levels	T	-0.0766582	0.0151755	0.600382	4.38e-07	T	-0.0112031	0.0157619	0.645025	0.477226	TRUE	1.01327e-06	0.00307898	25.5109
rs1992855	GCST90200707	Glycine levels	C	0.0849393	0.0152422	0.424784	2.51e-08	C	0.00468933	0.0151964	0.405036	0.75764	TRUE	4.68614e-08	0.00374462	31.0468
rs2297442	GCST90200707	Glycine levels	C	-0.120226	0.016222	0.291126	1.25e-13	C	-0.00981565	0.0165898	0.283083	0.554074	TRUE	4.6531e-13	0.00660427	54.914
rs715	GCST90200707	Glycine levels	C	0.553672	0.0151018	0.305712	1e-200	C	0.0366879	0.0161853	0.312003	0.0234062	TRUE	1.56746e-268	0.139926	1343.82
rs1047891	GCST90200756	Glycine to pyridoxal ratio	A	0.310186	0.0162688	0.307008	4.81e-81	A	0.0341929	0.0160419	0.32145	0.0330499	TRUE	8.50284e-76	0.0451778	363.43
rs62471957	GCST90199935	Glycohyocholate levels	G	-0.201968	0.0394489	0.0457637	3.06e-07	G	-0.0384721	0.0415275	0.0339925	0.354226	TRUE	8.4385e-07	0.0031675	26.2054
rs74377562	GCST90199935	Glycohyocholate levels	G	0.357278	0.070223	0.0135708	3.62e-07	G	0.0135938	0.0620492	0.0147871	0.826587	TRUE	5.81235e-07	0.00312818	25.8791
rs144846334	GCST90199935	Glycohyocholate levels	A	-0.411005	0.0781988	0.0112272	1.47e-07	A	-0.126073	0.0985827	0.00584483	0.200946	TRUE	5.51159e-07	0.00333765	27.6178
rs495360	GCST90199935	Glycohyocholate levels	A	-0.0885422	0.0169889	0.494966	1.87e-07	A	0.00782484	0.0150545	0.529275	0.603227	TRUE	3.86273e-07	0.00328202	27.1559
rs55971546	GCST90199935	Glycohyocholate levels	T	0.233396	0.038273	0.0486307	1.07e-09	T	0.00314917	0.0367578	0.043264	0.931726	TRUE	1.80494e-09	0.00448794	37.1789
rs3110095	GCST90199935	Glycohyocholate levels	T	0.108494	0.0164438	0.485567	4.17e-11	T	0.0357053	0.0149044	0.505214	0.016592	TRUE	6.92029e-10	0.00524952	43.5213
rs74963919	GCST90200377	Histidine levels	T	0.310296	0.0614404	0.0152855	4.41e-07	T	-0.0602786	0.0703826	0.0122459	0.391754	TRUE	1.10725e-06	0.00321945	25.4997
rs182063960	GCST90200377	Histidine levels	A	0.25263	0.0500216	0.0239024	4.41e-07	A	-0.026464	0.0315768	0.0604231	0.401983	TRUE	1.09221e-06	0.00321953	25.5003
rs4546750	GCST90200377	Histidine levels	G	-0.0866712	0.0162718	0.654899	1e-07	G	0.0337176	0.0153739	0.609004	0.028295	TRUE	7.34722e-07	0.0035798	28.3641
rs7663032	GCST90200377	Histidine levels	T	-0.100037	0.017462	0.748593	1.01e-08	T	0.0156162	0.0173172	0.751148	0.367177	TRUE	3.1092e-08	0.00413876	32.8113
rs6854192	GCST90199785	Isovalerylglycine levels	T	0.13092	0.0246102	0.133192	1.04e-07	T	0.0382446	0.0185763	0.201958	0.0395148	TRUE	7.16685e-07	0.00343264	28.2928
rs9533434	GCST90199785	Isovalerylglycine levels	G	0.110674	0.0209632	0.211508	1.3e-07	G	0.0233603	0.0163977	0.297773	0.154271	TRUE	5.44206e-07	0.003381	27.8657
rs118143972	GCST90199785	Isovalerylglycine levels	C	0.217786	0.0428227	0.0396701	3.66e-07	C	0.00505205	0.0641561	0.0142258	0.937234	TRUE	5.26952e-07	0.00313824	25.8587
rs10022462	GCST90199785	Isovalerylglycine levels	T	0.0925183	0.0169223	0.450655	4.57e-08	T	0.021372	0.0151366	0.417301	0.157967	TRUE	2.0218e-07	0.00362492	29.8835
rs1047891	GCST90199785	Isovalerylglycine levels	A	0.219408	0.0179333	0.313551	2.03e-34	A	0.0341929	0.0160419	0.32145	0.0330499	TRUE	6.86725e-32	0.017893	149.651
rs56024619	GCST90200103	Linoleoyl-arachidonoyl-glycerol (18:2/20:4) [1] levels	T	0.110087	0.0213976	0.190999	2.68e-07	T	0.00383175	0.0173054	0.259042	0.824766	TRUE	4.33619e-07	0.0032086	26.4628
rs3794991	GCST90200103	Linoleoyl-arachidonoyl-glycerol (18:2/20:4) [1] levels	T	-0.212829	0.0293598	0.0819161	4.2e-13	T	0.019278	0.0299591	0.0665688	0.519915	TRUE	1.572e-12	0.00634978	52.5351
rs75627662	GCST90200103	Linoleoyl-arachidonoyl-glycerol (18:2/20:4) [1] levels	T	0.200541	0.0198647	0.199508	5.79e-24	T	-0.0456094	0.0182935	0.213137	0.0126596	TRUE	8.07697e-22	0.0122423	101.891
rs28456	GCST90200103	Linoleoyl-arachidonoyl-glycerol (18:2/20:4) [1] levels	G	-0.328142	0.0169823	0.30419	3.47e-83	G	0.033662	0.0152942	0.389141	0.0277389	TRUE	1.32768e-77	0.0434326	373.272
rs75563915	GCST90200231	Lithocholate sulfate (1) levels	C	-0.242385	0.0466354	0.0289426	2.02e-07	C	0.0452831	0.0314143	0.0619065	0.14945	TRUE	8.35799e-07	0.00328191	27.0069
rs117473478	GCST90200231	Lithocholate sulfate (1) levels	T	0.182396	0.0352449	0.0506329	2.28e-07	T	0.0257589	0.0440984	0.0296551	0.559137	TRUE	4.89329e-07	0.00325385	26.7752
rs2417966	GCST90200231	Lithocholate sulfate (1) levels	G	0.122852	0.0180079	0.248883	8.97e-12	G	-0.00836452	0.015867	0.337458	0.59808	TRUE	2.65868e-11	0.005641	46.5299
rs11045856	GCST90200231	Lithocholate sulfate (1) levels	G	-0.190211	0.0179776	0.238262	3.67e-26	G	0.0449951	0.0197688	0.172541	0.0228418	TRUE	5.08501e-24	0.0134616	111.919
rs10425975	GCST90200231	Lithocholate sulfate (1) levels	A	0.227308	0.0210856	0.835107	4.27e-27	A	-0.00751066	0.0196009	0.820721	0.701586	TRUE	3.61513e-26	0.0139676	116.185
rs72670481	GCST90199623	Maltotriose levels	T	-0.287487	0.0506395	0.0444222	1.37e-08	T	-0.0750021	0.0370753	0.0434605	0.0430765	TRUE	1.07083e-07	0.00389567	32.222
rs34542491	GCST90200435	Mannose levels	T	-0.101637	0.0200638	0.175333	4.07e-07	T	0.0259124	0.0204192	0.159759	0.204433	TRUE	1.41828e-06	0.00312764	25.6549
rs72649494	GCST90200435	Mannose levels	C	0.261623	0.048925	0.0241413	8.92e-08	C	-0.0366823	0.0594638	0.0162017	0.537311	TRUE	2.035e-07	0.00348397	28.588
rs1260326	GCST90200435	Mannose levels	C	0.261363	0.0153277	0.586964	3.39e-65	C	-0.0613186	0.0155925	0.650754	8.40427e-05	TRUE	5.66356e-59	0.0343292	290.689
rs9856558	GCST90200782	Mannose to trans-4-hydroxyproline ratio	A	-0.0816953	0.015542	0.507218	1.47e-07	A	0.00324699	0.014988	0.491144	0.828489	TRUE	2.41003e-07	0.0033533	27.6232
rs780094	GCST90200782	Mannose to trans-4-hydroxyproline ratio	C	0.14743	0.0157268	0.596445	6.96e-21	C	-0.0591736	0.015532	0.644707	0.000139091	TRUE	3.40163e-18	0.0105881	87.8588
rs3760775	GCST90200170	Octadecadienedioate (C18:2-DC) levels	T	0.164926	0.0326812	0.0581296	4.5e-07	T	-0.00529082	0.0241379	0.107958	0.826501	TRUE	6.93699e-07	0.0034086	25.4604
rs2186580	GCST90200170	Octadecadienedioate (C18:2-DC) levels	A	0.134751	0.0260262	0.0941384	2.25e-07	A	-0.0053292	0.0239815	0.109112	0.824142	TRUE	3.53976e-07	0.00358723	26.7994
rs147509526	GCST90200170	Octadecadienedioate (C18:2-DC) levels	T	0.38976	0.0660181	0.0135876	3.55e-09	T	-0.0150775	0.0429653	0.0316021	0.725646	TRUE	6.96183e-09	0.00465926	34.8459
rs2108622	GCST90200170	Octadecadienedioate (C18:2-DC) levels	T	-0.168743	0.0164704	0.296643	1.24e-24	T	0.0506605	0.0186159	0.196139	0.00650145	TRUE	2.04033e-22	0.0139008	104.936
rs4762697	GCST90200170	Octadecadienedioate (C18:2-DC) levels	T	0.235804	0.0168823	0.714615	2.46e-44	T	-0.0077677	0.0159874	0.676233	0.627064	TRUE	9.90638e-43	0.0255319	195.039
rs4149056	GCST90200170	Octadecadienedioate (C18:2-DC) levels	C	0.557749	0.0200331	0.155441	1.37e-170	C	-0.0243515	0.0187008	0.201452	0.19286	TRUE	1.06863e-159	0.0942864	774.934
rs142852294	GCST90200794	Oleoyl-linoleoyl-glycerol (18:1 to 18:2) [2] to linoleoyl-arachidonoyl-glycerol (18:2 to 20:4) [1] ratio	G	0.20343	0.0371444	0.0496426	4.33e-08	G	-0.0316074	0.0300236	0.0669818	0.292456	TRUE	1.44694e-07	0.00363175	29.9873
rs72999033	GCST90200794	Oleoyl-linoleoyl-glycerol (18:1 to 18:2) [2] to linoleoyl-arachidonoyl-glycerol (18:2 to 20:4) [1] ratio	T	0.18598	0.0334327	0.0623349	2.65e-08	T	0.00910314	0.0305427	0.0639798	0.765667	TRUE	4.89765e-08	0.00374639	30.9374
rs12928099	GCST90200794	Oleoyl-linoleoyl-glycerol (18:1 to 18:2) [2] to linoleoyl-arachidonoyl-glycerol (18:2 to 20:4) [1] ratio	A	-0.103186	0.0175973	0.290469	4.53e-09	A	-0.0218205	0.0166096	0.28245	0.188937	TRUE	2.10782e-08	0.00416094	34.3751
rs174551	GCST90200794	Oleoyl-linoleoyl-glycerol (18:1 to 18:2) [2] to linoleoyl-arachidonoyl-glycerol (18:2 to 20:4) [1] ratio	C	0.494273	0.0162689	0.327911	1e-200	C	0.0331107	0.0151605	0.411882	0.0289614	TRUE	2.28591e-187	0.100856	922.809
rs150259525	GCST90199959	O-sulfo-l-tyrosine levels	A	-0.204836	0.0401355	0.037213	3.33e-07	A	0.0696007	0.0285655	0.0750441	0.0148289	TRUE	2.76791e-06	0.00315183	26.0405
rs77924615	GCST90199959	O-sulfo-l-tyrosine levels	A	-0.101578	0.0192929	0.192769	1.4e-07	A	0.0310213	0.0180059	0.223422	0.0849161	TRUE	7.36096e-07	0.00335369	27.714
rs7654754	GCST90199959	O-sulfo-l-tyrosine levels	A	0.076289	0.0149623	0.524467	3.42e-07	A	-0.00836501	0.0149409	0.507944	0.575565	TRUE	7.1141e-07	0.00314584	25.9909
rs11067612	GCST90199959	O-sulfo-l-tyrosine levels	T	-0.0859277	0.0163716	0.31657	1.53e-07	T	0.00185621	0.0174892	0.240907	0.915476	TRUE	2.30562e-07	0.00333282	27.5409
rs3811444	GCST90200713	O-sulfo-l-tyrosine levels	T	0.1005	0.017266	0.349322	5.86e-09	T	0.0430625	0.0156461	0.346324	0.00591793	TRUE	8.70046e-08	0.00414496	33.8721
rs600038	GCST90199959	O-sulfo-l-tyrosine levels	T	0.107849	0.0178786	0.780192	1.62e-09	T	-0.00293373	0.0179064	0.776511	0.869859	TRUE	2.88467e-09	0.00439774	36.3798
rs4761001	GCST90200365	Phenylpyruvate levels	C	-0.0793507	0.0155884	0.379218	3.57e-07	C	-0.0233631	0.0150594	0.460874	0.120808	TRUE	1.45931e-06	0.00339031	25.905
rs937475	GCST90200365	Phenylpyruvate levels	G	-0.0812499	0.0153289	0.599028	1.16e-07	G	-0.0373153	0.0152053	0.594107	0.0141241	TRUE	9.74647e-07	0.00367486	28.0873
rs11259659	GCST90200365	Phenylpyruvate levels	T	0.0965165	0.0185278	0.214153	1.9e-07	T	0.0170414	0.0200289	0.167326	0.394859	TRUE	4.82171e-07	0.00354999	27.1295
rs1473206	GCST90200365	Phenylpyruvate levels	A	-0.109089	0.014928	0.528688	2.72e-13	A	-0.0193964	0.0149602	0.521778	0.194791	TRUE	1.89393e-12	0.0069621	53.3881
rs2997922	GCST90200365	Phenylpyruvate levels	T	0.137041	0.016552	0.708915	1.24e-16	T	0.000170395	0.0178426	0.773532	0.99238	TRUE	2.7887e-16	0.00891919	68.5308
rs116883473	GCST90200393	Phosphate levels (UKB data field 30810)	G	0.359122	0.0706075	0.0115019	3.65e-07	G	-0.0163113	0.06371	0.0144556	0.797932	TRUE	6.02649e-07	0.00312699	25.8629
rs2970818	GCST90200393	Phosphate levels (UKB data field 30810)	A	0.134623	0.0256204	0.0954823	1.48e-07	A	-0.00484792	0.0309349	0.0621097	0.87547	TRUE	2.32588e-07	0.00333672	27.6033
rs1781070	GCST90200393	Phosphate levels (UKB data field 30810)	A	-0.0824633	0.0153819	0.418	8.27e-08	A	-0.00555019	0.014985	0.456466	0.711097	TRUE	1.56288e-07	0.00347292	28.734
rs12132412	GCST90200393	Phosphate levels (UKB data field 30810)	G	0.099019	0.015634	0.400676	2.4e-10	G	0.0230161	0.0152982	0.403241	0.132453	TRUE	1.55855e-09	0.00484054	40.1044
rs9469582	GCST90200393	Phosphate levels (UKB data field 30810)	G	-0.211923	0.0295695	0.0697519	7.67e-13	G	-0.0546168	0.0238896	0.109521	0.0222418	TRUE	1.5272e-11	0.00618979	51.3527
rs261290	GCST90200904	Phosphate to linoleoyl-arachidonoyl-glycerol (18:2 to 20:4) [1] ratio	C	0.0895686	0.0172501	0.655825	2.08e-07	C	-0.0190556	0.0153803	0.619622	0.215359	TRUE	7.37821e-07	0.00326756	26.954
rs17216525	GCST90200904	Phosphate to linoleoyl-arachidonoyl-glycerol (18:2 to 20:4) [1] ratio	T	0.196909	0.0300635	0.0775341	5.76e-11	T	0.0200517	0.029944	0.0666597	0.503088	TRUE	1.8354e-10	0.00518931	42.889
rs483082	GCST90200904	Phosphate to linoleoyl-arachidonoyl-glycerol (18:2 to 20:4) [1] ratio	T	-0.177755	0.0190295	0.226461	9.54e-21	T	-0.0349994	0.0176548	0.235631	0.0474308	TRUE	4.18272e-19	0.0104984	87.2335
rs28456	GCST90200904	Phosphate to linoleoyl-arachidonoyl-glycerol (18:2 to 20:4) [1] ratio	G	0.30322	0.0171121	0.301605	2.96e-70	G	0.033662	0.0152942	0.389141	0.0277389	TRUE	1.64832e-65	0.0367751	313.909
rs1260326	GCST90200769	Phosphate to mannose ratio	C	-0.223397	0.0151827	0.5883	5.25e-49	C	-0.0613186	0.0155925	0.650754	8.40427e-05	TRUE	5.42724e-44	0.025502	216.447
rs4665710	GCST90200900	Phosphate to oleoyl-linoleoyl-glycerol (18:1 to 18:2) [2] ratio	C	-0.0988544	0.0191557	0.791771	2.46e-07	C	0.0148341	0.0168485	0.732962	0.378622	TRUE	6.62369e-07	0.00321962	26.6251
rs4665972	GCST90200900	Phosphate to oleoyl-linoleoyl-glycerol (18:1 to 18:2) [2] ratio	C	0.0882582	0.015883	0.589173	2.75e-08	C	-0.0482384	0.0153616	0.625126	0.0016883	TRUE	4.8751e-07	0.00373105	30.8702
rs62466318	GCST90200900	Phosphate to oleoyl-linoleoyl-glycerol (18:1 to 18:2) [2] ratio	T	0.103794	0.0196779	0.191983	1.33e-07	T	0.00809818	0.0189869	0.192556	0.669733	TRUE	2.58493e-07	0.00336305	27.8152
rs3208305	GCST90200900	Phosphate to oleoyl-linoleoyl-glycerol (18:1 to 18:2) [2] ratio	T	0.0995801	0.0170209	0.289563	4.9e-09	T	-0.0124374	0.0170559	0.25839	0.465869	TRUE	1.38356e-08	0.00413419	34.2196
rs116843064	GCST90200900	Phosphate to oleoyl-linoleoyl-glycerol (18:1 to 18:2) [2] ratio	A	0.352146	0.0528833	0.0214178	2.76e-11	A	-0.066625	0.0455798	0.0274348	0.143817	TRUE	1.94654e-10	0.00534919	44.3305
rs7555577	GCST90200900	Phosphate to oleoyl-linoleoyl-glycerol (18:1 to 18:2) [2] ratio	C	-0.1117	0.0163033	0.664786	7.31e-12	C	0.0078452	0.016996	0.73801	0.644374	TRUE	2.05151e-11	0.00566108	46.9299
rs59007384	GCST90200900	Phosphate to oleoyl-linoleoyl-glycerol (18:1 to 18:2) [2] ratio	T	-0.13279	0.0191343	0.204773	3.92e-12	T	-0.0137894	0.0181017	0.221231	0.446196	TRUE	1.52507e-11	0.00580745	48.1504
rs964184	GCST90200900	Phosphate to oleoyl-linoleoyl-glycerol (18:1 to 18:2) [2] ratio	C	0.246617	0.0227724	0.867939	2.49e-27	C	-0.027561	0.0211576	0.855013	0.192695	TRUE	9.13586e-26	0.014025	117.253
rs73055850	GCST90200855	Phosphate to threonine ratio	C	-0.329253	0.0642634	0.0140802	3e-07	C	-0.154406	0.15776	0.0024019	0.327709	TRUE	8.24666e-07	0.00340546	26.2433
rs1047891	GCST90200855	Phosphate to threonine ratio	A	0.0975868	0.016399	0.308766	2.67e-09	A	0.0341929	0.0160419	0.32145	0.0330499	TRUE	2.3639e-08	0.00458855	35.4025
rs1260326	GCST90200855	Phosphate to threonine ratio	C	-0.104084	0.0153971	0.588085	1.38e-11	C	-0.0613186	0.0155925	0.650754	8.40427e-05	TRUE	9.00196e-10	0.00591344	45.6854
rs144699438	GCST90200967	Phosphate to urate ratio	T	-0.299588	0.0577943	0.0142962	2.18e-07	T	0.165632	0.0645744	0.0136964	0.0103181	TRUE	2.0596e-06	0.00325041	26.8642
rs9472482	GCST90200967	Phosphate to urate ratio	T	0.155101	0.0300169	0.0562431	2.38e-07	T	-0.0203419	0.0362251	0.0442753	0.574429	TRUE	5.02187e-07	0.00322972	26.6927
rs7306848	GCST90200967	Phosphate to urate ratio	G	0.0837268	0.0155326	0.28644	7.03e-08	G	-0.0221796	0.017374	0.246002	0.201744	TRUE	2.7346e-07	0.00351386	29.0493
rs80303896	GCST90200782	Phosphate to urate ratio	C	-0.192758	0.0353531	0.0502937	4.97e-08	C	0.0118764	0.0575169	0.0171445	0.836411	TRUE	8.34405e-08	0.00360704	29.721
rs4529048	GCST90200967	Phosphate to urate ratio	A	-0.216857	0.015815	0.746462	8.59e-43	A	0.0186966	0.0172179	0.746972	0.277533	TRUE	1.1552e-40	0.0223091	187.976
rs111934662	GCST90200973	Proline to glutamate ratio	A	-0.122588	0.0234673	0.116112	1.75e-07	A	0.0141555	0.0231932	0.117657	0.541642	TRUE	3.85268e-07	0.0033646	27.2811
rs670051	GCST90200973	Proline to glutamate ratio	G	-0.170339	0.0325138	0.94367	1.61e-07	G	0.0128958	0.0247485	0.897661	0.602315	TRUE	3.32381e-07	0.00338414	27.4401
rs62354638	GCST90200973	Proline to glutamate ratio	A	0.256754	0.0434236	0.0314338	3.36e-09	A	-0.0584667	0.0426883	0.0319888	0.170806	TRUE	1.64324e-08	0.00430661	34.9523
rs11073839	GCST90200443	Pseudouridine levels	A	-0.108652	0.020066	0.150646	6.14e-08	A	0.0271124	0.0210749	0.149234	0.198275	TRUE	2.43448e-07	0.00352679	29.3122
rs77924615	GCST90200443	Pseudouridine levels	A	-0.102485	0.0183808	0.192804	2.47e-08	A	0.0310213	0.0180059	0.223422	0.0849161	TRUE	1.46216e-07	0.00373874	31.0804
rs10029860	GCST90200443	Pseudouridine levels	A	0.091721	0.0142683	0.525763	1.29e-10	A	-0.00836723	0.0149408	0.507944	0.575462	TRUE	3.60998e-10	0.00496355	41.3131
rs1883711	GCST90200405	Retinol (Vitamin A) levels	C	-0.27778	0.0454347	0.029437	9.73e-10	C	0.0809023	0.0304628	0.0622484	0.0079128	TRUE	7.77657e-09	0.00798971	37.3628
rs1667226	GCST90200405	Retinol (Vitamin A) levels	T	0.101271	0.0154605	0.520114	5.74e-11	T	0.00167822	0.0149712	0.502339	0.910747	TRUE	8.76312e-11	0.00916041	42.888
rs2001846	GCST90200907	Retinol (Vitamin A) to linoleoyl-arachidonoyl-glycerol (18:2 to 20:4) [1] ratio	C	0.0811028	0.0160811	0.521142	4.57e-07	C	0.0183872	0.014988	0.549349	0.219901	TRUE	1.52379e-06	0.00313498	25.4292
rs174418	GCST90200070	Retinol (Vitamin A) to linoleoyl-arachidonoyl-glycerol (18:2 to 20:4) [1] ratio	C	-0.0877125	0.0155764	0.595054	1.79e-08	C	-0.0153218	0.0150312	0.554694	0.308046	TRUE	6.06041e-08	0.00385352	31.7017
rs964184	GCST90200907	Retinol (Vitamin A) to linoleoyl-arachidonoyl-glycerol (18:2 to 20:4) [1] ratio	C	0.13873	0.0237306	0.868563	5.03e-09	C	-0.027561	0.0211576	0.855013	0.192695	TRUE	2.27505e-08	0.00420776	34.1677
rs58542926	GCST90200907	Retinol (Vitamin A) to linoleoyl-arachidonoyl-glycerol (18:2 to 20:4) [1] ratio	T	0.227033	0.0309628	0.0735603	2.26e-13	T	0.0129488	0.0304414	0.0644057	0.67057	TRUE	6.774e-13	0.00660357	53.7514
rs483082	GCST90200907	Retinol (Vitamin A) to linoleoyl-arachidonoyl-glycerol (18:2 to 20:4) [1] ratio	T	-0.180649	0.0191006	0.226311	3.15e-21	T	-0.0349994	0.0176548	0.235631	0.0474308	TRUE	1.42158e-19	0.0109385	89.4272
rs28456	GCST90200907	Retinol (Vitamin A) to linoleoyl-arachidonoyl-glycerol (18:2 to 20:4) [1] ratio	G	0.284671	0.0172101	0.30108	1.86e-61	G	0.033662	0.0152942	0.389141	0.0277389	TRUE	2.7451e-57	0.0327213	273.535
rs13329556	GCST90200908	Retinol (Vitamin A) to linoleoyl-arachidonoyl-glycerol (18:2 to 20:4) [2] ratio	G	-0.151412	0.0299357	0.0777531	4.24e-07	G	-0.00510312	0.0306411	0.0646145	0.867728	TRUE	6.50032e-07	0.00309843	25.5762
rs964184	GCST90200908	Retinol (Vitamin A) to linoleoyl-arachidonoyl-glycerol (18:2 to 20:4) [2] ratio	C	0.124503	0.0236539	0.868132	1.41e-07	C	-0.027561	0.0211576	0.855013	0.192695	TRUE	5.38823e-07	0.00335461	27.698
rs1651059	GCST90200908	Retinol (Vitamin A) to linoleoyl-arachidonoyl-glycerol (18:2 to 20:4) [2] ratio	G	-0.147385	0.0283166	0.0867801	1.94e-07	G	-0.0177729	0.0276024	0.0793838	0.519646	TRUE	4.39995e-07	0.00328054	27.0844
rs58542926	GCST90200908	Retinol (Vitamin A) to linoleoyl-arachidonoyl-glycerol (18:2 to 20:4) [2] ratio	T	0.205034	0.0308024	0.0737887	2.81e-11	T	0.0129488	0.0304414	0.0644057	0.67057	TRUE	7.24427e-11	0.00535425	44.2973
rs483082	GCST90200908	Retinol (Vitamin A) to linoleoyl-arachidonoyl-glycerol (18:2 to 20:4) [2] ratio	T	-0.182733	0.018984	0.225421	6.23e-22	T	-0.0349994	0.0176548	0.235631	0.0474308	TRUE	3.20652e-20	0.0111313	92.6303
rs102275	GCST90200908	Retinol (Vitamin A) to linoleoyl-arachidonoyl-glycerol (18:2 to 20:4) [2] ratio	C	0.311885	0.0165777	0.340013	5.85e-79	C	0.0364519	0.0151409	0.415529	0.0160616	TRUE	2.05948e-73	0.041229	353.863
rs12436851	GCST90200722	S-adenosylhomocysteine (SAH) to leucine ratio	T	-0.112138	0.0208787	0.211303	7.83e-08	T	0.0250894	0.01978	0.180185	0.204646	TRUE	2.666e-07	0.00411754	28.8386
rs10029860	GCST90200722	S-adenosylhomocysteine (SAH) to leucine ratio	A	0.0902922	0.0168144	0.525561	7.88e-08	A	-0.00836723	0.0149408	0.507944	0.575462	TRUE	1.60062e-07	0.00411602	28.8279
rs12213779	GCST90200722	S-adenosylhomocysteine (SAH) to leucine ratio	C	0.169325	0.0170883	0.359597	3.81e-23	C	-0.02446	0.0153587	0.38061	0.111255	TRUE	9.86544e-22	0.0138774	98.1567
rs1354034	GCST90200423	Spermidine levels	C	0.0868443	0.0168171	0.614149	2.42e-07	C	0.0167505	0.0164229	0.704971	0.307754	TRUE	7.25469e-07	0.00320881	26.6609
rs3811444	GCST90200423	Spermidine levels	T	0.111305	0.0170697	0.349986	7e-11	T	0.0430625	0.0156461	0.346324	0.00591793	TRUE	1.55887e-09	0.00510639	42.5082
rs3811444	GCST90200800	Spermidine to histidine ratio	T	0.107121	0.0171408	0.349211	4.12e-10	T	0.0430625	0.0156461	0.346324	0.00591793	TRUE	4.40343e-09	0.00718329	39.0415
rs2178798	GCST90200713	Spermidine to ornithine ratio	C	0.0909111	0.0172797	0.356344	1.43e-07	C	-0.0170911	0.0149792	0.487476	0.253874	TRUE	4.78273e-07	0.00338893	27.6729
rs116095400	GCST90200803	Spermidine to phosphate ratio	T	-0.310541	0.0609783	0.0176949	3.53e-07	T	-0.0382895	0.0388231	0.0390296	0.324009	TRUE	9.08711e-07	0.00376365	25.9275
rs1354034	GCST90200803	Spermidine to phosphate ratio	C	0.0852202	0.0165309	0.613909	2.53e-07	C	0.0167505	0.0164229	0.704971	0.307754	TRUE	6.7722e-07	0.00385632	26.5684
rs3811444	GCST90200803	Spermidine to phosphate ratio	T	0.101743	0.0167794	0.349525	1.33e-09	T	0.0430625	0.0156461	0.346324	0.00591793	TRUE	1.77045e-08	0.00532716	36.7561
rs61926227	GCST90199975	Sphingomyelin (d18:2/14:0, d18:1/14:1) levels	C	0.174892	0.0332807	0.0368912	1.48e-07	C	-0.028271	0.0313164	0.0606557	0.366657	TRUE	3.64678e-07	0.0041781	27.6072
rs174556	GCST90199975	Sphingomyelin (d18:2/14:0, d18:1/14:1) levels	T	-0.0980436	0.0136371	0.301816	6.5e-13	T	0.0316792	0.0153197	0.385681	0.0386518	TRUE	7.64785e-12	0.00779183	51.6729
rs1728911	GCST90200124	Sphingomyelin (d18:2/24:2) levels	G	0.0752895	0.0142329	0.433819	1.22e-07	G	-0.047088	0.0150377	0.451265	0.00174024	TRUE	1.84087e-06	0.00339756	27.9754
rs964184	GCST90200124	Sphingomyelin (d18:2/24:2) levels	C	0.113178	0.0208097	0.869469	5.37e-08	C	-0.027561	0.0211576	0.855013	0.192695	TRUE	2.15628e-07	0.00359081	29.5724
rs404673	GCST90199732	Sphingomyelin (d18:2/24:2) levels	T	0.148702	0.0268745	0.0870492	3.14e-08	T	-0.0180092	0.0275763	0.0793682	0.513714	TRUE	7.71766e-08	0.0037063	30.6089
rs116530753	GCST90199721	Stearidonate (18:4n3) levels	A	-0.173276	0.033427	0.0504314	2.18e-07	A	0.0414768	0.0419835	0.0330293	0.323186	TRUE	6.37894e-07	0.00325476	26.8644
rs77207094	GCST90199721	Stearidonate (18:4n3) levels	C	-0.280137	0.0539077	0.0187098	2.03e-07	C	0.0381343	0.0435097	0.0313206	0.380783	TRUE	5.48633e-07	0.00327092	26.9981
rs61908776	GCST90199721	Stearidonate (18:4n3) levels	G	-0.390317	0.0767346	0.00902549	3.65e-07	G	0.0289231	0.216931	0.00125865	0.893933	TRUE	5.47308e-07	0.00313431	25.867
rs174535	GCST90199721	Stearidonate (18:4n3) levels	C	-0.121249	0.0152747	0.344297	2.06e-15	C	0.0347416	0.0151458	0.415383	0.0218007	TRUE	6.1615e-14	0.00759891	62.9949
rs75728123	GCST90200752	Succinate to acetoacetate ratio	G	-0.122612	0.0234446	0.161689	1.7e-07	G	-0.0684642	0.0207926	0.158355	0.000992225	TRUE	2.78724e-06	0.00330557	27.3448
rs116872994	GCST90200752	Succinate to acetoacetate ratio	G	-0.623688	0.122835	0.00492357	3.83e-07	G	-0.0032004	0.226363	0.00117742	0.98872	TRUE	5.24025e-07	0.0031163	25.7742
rs3802548	GCST90199935	Succinate to acetoacetate ratio	A	-0.107059	0.0189536	0.24463	1.62e-08	A	-0.0283448	0.0166045	0.283033	0.0878112	TRUE	9.70111e-08	0.00385288	31.8976
rs2518805	GCST90200936	Succinate to proline ratio	G	-0.259162	0.0250135	0.101894	3.73e-25	G	-0.0739361	0.0253356	0.100549	0.00351974	TRUE	8.50388e-23	0.0143334	107.319
rs2406753	GCST90200941	Succinate to trans-4-hydroxyproline ratio	G	-0.165904	0.0287679	0.923445	8.07e-09	G	-0.0550282	0.0258207	0.908316	0.033075	TRUE	7.11366e-08	0.00404243	33.25
rs1890251	GCST90200235	Succinoyltaurine levels	A	-0.105918	0.0206802	0.167958	3.03e-07	A	-0.0098928	0.0180736	0.219156	0.584131	TRUE	6.2702e-07	0.003173	26.2256
rs12076680	GCST90200235	Succinoyltaurine levels	A	-0.102077	0.0158748	0.524924	1.27e-10	A	-0.005587	0.0152208	0.58393	0.713572	TRUE	2.96285e-10	0.00499213	41.3365
rs1341761	GCST90200235	Succinoyltaurine levels	A	-0.194097	0.0216383	0.14864	2.96e-19	A	0.0493923	0.0248009	0.100215	0.0464195	TRUE	1.0792e-17	0.00966923	80.4426
rs2108622	GCST90200235	Succinoyltaurine levels	T	-0.336663	0.0165042	0.292887	1.72e-92	T	0.0506605	0.0186159	0.196139	0.00650145	TRUE	1.26877e-85	0.048065	416.003
rs324420	GCST90200235	Succinoyltaurine levels	A	0.392985	0.0184358	0.210283	8e-101	A	-0.0187164	0.0165549	0.284431	0.258237	TRUE	1.91649e-95	0.0522563	454.279
rs77798428	GCST90199632	Tartarate levels	A	-0.318661	0.0614021	0.0184793	2.11e-07	A	-0.0743546	0.0359681	0.0453498	0.0387124	TRUE	9.80524e-07	0.00478822	26.9238
rs9826396	GCST90200242	Taurochenodeoxycholic acid 3-sulfate levels	A	0.0891806	0.0173956	0.542108	2.95e-07	A	0.021081	0.0151294	0.567543	0.163503	TRUE	1.089e-06	0.00343725	26.2753
rs114283254	GCST90200242	Taurochenodeoxycholic acid 3-sulfate levels	T	0.350222	0.0690055	0.014392	3.87e-07	T	-0.056652	0.0915324	0.00672606	0.535963	TRUE	8.07249e-07	0.00336898	25.7517
rs35602868	GCST90200242	Taurochenodeoxycholic acid 3-sulfate levels	G	-0.0869646	0.0167116	0.552282	1.95e-07	G	-0.0198078	0.0152453	0.443862	0.193848	TRUE	6.88945e-07	0.00354122	27.0729
rs11239549	GCST90200242	Taurochenodeoxycholic acid 3-sulfate levels	G	-0.111529	0.0192142	0.242651	6.46e-09	G	-0.0272945	0.0165609	0.283613	0.0993276	TRUE	3.61835e-08	0.0044021	33.6835
rs12945042	GCST90200242	Taurochenodeoxycholic acid 3-sulfate levels	T	0.119943	0.0177118	0.334596	1.27e-11	T	0.022952	0.0155334	0.361526	0.139519	TRUE	8.7098e-11	0.00598224	45.8469
rs144846334	GCST90200242	Taurochenodeoxycholic acid 3-sulfate levels	A	-0.535691	0.0789064	0.0112029	1.13e-11	A	-0.126073	0.0985827	0.00584483	0.200946	TRUE	6.4596e-11	0.00601216	46.0776
rs212100	GCST90200242	Taurochenodeoxycholic acid 3-sulfate levels	C	0.18455	0.0229219	0.8439	8.19e-16	C	-0.0148558	0.0209443	0.849553	0.478139	TRUE	3.89458e-15	0.00843515	64.8056
rs55971546	GCST90200242	Taurochenodeoxycholic acid 3-sulfate levels	T	0.345887	0.0378278	0.0505178	6.03e-20	T	0.00314917	0.0367578	0.043264	0.931726	TRUE	1.83565e-19	0.0108531	83.5858
rs4859471	GCST90200432	Threonine levels	C	-0.0885418	0.0175131	0.267157	4.29e-07	C	-0.0229648	0.0161606	0.312406	0.155305	TRUE	1.62071e-06	0.00322875	25.5541
rs74093317	GCST90200432	Threonine levels	T	0.120441	0.0238815	0.11727	4.58e-07	T	-0.0263489	0.0226422	0.124499	0.244542	TRUE	1.43242e-06	0.00321289	25.4282
rs17712208	GCST90200855	Threonine levels	A	-0.245397	0.044725	0.0298005	4.09e-08	A	0.0131581	0.0564645	0.0178067	0.815736	TRUE	6.88115e-08	0.0039036	30.0971
rs17712208	GCST90200432	Threonine levels	A	0.268835	0.045548	0.0297997	3.59e-09	A	0.0131581	0.0564645	0.0178067	0.815736	TRUE	6.52661e-09	0.00439529	34.8275
rs2079787	GCST90200432	Threonine levels	G	-0.144564	0.0232934	0.124787	5.43e-10	G	0.0491535	0.0234905	0.114762	0.0363949	TRUE	5.36903e-09	0.00485744	38.5074
rs1047891	GCST90200432	Threonine levels	A	-0.122819	0.0166714	0.309002	1.74e-13	A	0.0341929	0.0160419	0.32145	0.0330499	TRUE	3.0579e-12	0.0068309	54.2596
rs1260326	GCST90200432	Threonine levels	C	0.123814	0.0156531	0.587649	2.58e-15	C	-0.0613186	0.0155925	0.650754	8.40427e-05	TRUE	4.13308e-13	0.00786642	62.5502
rs1260326	GCST90201008	Threonine to alpha-ketobutyrate ratio	C	0.117787	0.0158749	0.586757	1.17e-13	C	-0.0613186	0.0155925	0.650754	8.40427e-05	TRUE	7.45448e-12	0.00891233	55.034
rs542589140	GCST90201009	Threonine to pyruvate ratio	T	-0.261521	0.0484822	0.0261189	6.88e-08	T	0.0494784	0.0439335	0.0301209	0.260076	TRUE	2.37703e-07	0.00353029	29.0899
rs1260326	GCST90201009	Threonine to pyruvate ratio	C	0.128829	0.0157884	0.586758	3.36e-16	C	-0.0613186	0.0155925	0.650754	8.40427e-05	TRUE	7.2514e-14	0.0080416	66.5649
rs114988449	GCST90199819	Tryptophan betaine levels	A	-0.212598	0.0388704	0.041494	4.52e-08	A	-0.0546956	0.0403379	0.0368479	0.17512	TRUE	1.91678e-07	0.00361726	29.9071
rs140009120	GCST90199819	Tryptophan betaine levels	A	-0.482543	0.0851653	0.00820375	1.46e-08	A	0.0297557	0.106339	0.0051992	0.779615	TRUE	2.70731e-08	0.00388088	32.0953
rs270611	GCST90199819	Tryptophan betaine levels	A	-0.275869	0.047452	0.0277539	6.11e-09	A	-0.0135712	0.0494804	0.0242131	0.783875	TRUE	1.15676e-08	0.004085	33.7902
rs7705826	GCST90199819	Tryptophan betaine levels	G	0.279496	0.0205119	0.834518	2.8e-42	G	0.0617587	0.0220974	0.863954	0.00519242	TRUE	9.84598e-39	0.0220361	185.624
rs115756118	GCST90200000	Umbelliferone sulfate levels	T	-0.534939	0.105703	0.0080573	4.18e-07	T	-0.387555	0.0823043	0.0104449	2.49172e-06	TRUE	1.61767e-05	0.00310569	25.6052
rs147592063	GCST90200242	Umbelliferone sulfate levels	T	0.785135	0.14308	0.00336464	4.08e-08	T	0.0454336	0.0588882	0.0164903	0.440398	TRUE	1.0421e-07	0.00393607	30.1035
rs4792607	GCST90200909	Uridine to 2'-deoxyuridine ratio	G	-0.129463	0.0247263	0.883686	1.64e-07	G	0.051217	0.0230092	0.879127	0.026019	TRUE	1.24846e-06	0.00330035	27.4074
rs74697098	GCST90200909	Uridine to 2'-deoxyuridine ratio	C	0.136041	0.026725	0.101683	3.57e-07	C	0.010628	0.0291065	0.0724984	0.715005	TRUE	6.41777e-07	0.0031201	25.9059
rs839859	GCST90200909	Uridine to 2'-deoxyuridine ratio	C	-0.0903039	0.0173717	0.286686	2.01e-07	C	-0.00107147	0.0161844	0.309958	0.947216	TRUE	2.9159e-07	0.00325338	27.0161
rs13228276	GCST90200909	Uridine to 2'-deoxyuridine ratio	T	-0.0870937	0.0160415	0.600388	5.66e-08	T	0.0132516	0.0151363	0.579405	0.381309	TRUE	1.62639e-07	0.00354782	29.4699
rs72754971	GCST90200777	Uridine to cytidine ratio	C	0.216244	0.0334868	0.0580683	1.06e-10	C	0.0620613	0.0292071	0.0706938	0.0335977	TRUE	1.21276e-09	0.00525148	41.6899
rs738824	GCST90200464	X-11849 levels	G	-0.0808979	0.0158761	0.511939	3.48e-07	G	-0.00688424	0.015009	0.53559	0.646468	TRUE	6.4937e-07	0.00337866	25.9581
rs62487113	GCST90200464	X-11849 levels	A	-0.153444	0.0283809	0.0851007	6.42e-08	A	0.0437487	0.0341772	0.051623	0.200525	TRUE	2.38148e-07	0.00380208	29.2236
rs165722	GCST90200464	X-11849 levels	T	-0.122444	0.0159214	0.51574	1.46e-14	T	0.0509966	0.0150113	0.546259	0.000680722	TRUE	1.07124e-12	0.00766301	59.1288
rs79962891	GCST90200475	X-11858 levels	C	-0.1673	0.032896	0.0764873	3.66e-07	C	-0.037608	0.0273367	0.0828309	0.168905	TRUE	1.28517e-06	0.0035076	25.8576
rs11579284	GCST90200475	X-11858 levels	T	-0.218597	0.0408508	0.0489656	8.74e-08	T	-0.0716065	0.0302105	0.0653841	0.0177758	TRUE	6.82782e-07	0.00388176	28.6266
rs12989747	GCST90200504	X-12830 levels	G	-0.104451	0.0206346	0.688567	4.15e-07	G	-0.046995	0.0157827	0.662393	0.00290496	TRUE	4.94134e-06	0.00310749	25.6169
rs483180	GCST90200629	X-12830 levels	G	0.0908468	0.0165669	0.318142	4.17e-08	G	0.0129373	0.0158169	0.333689	0.413388	TRUE	1.01107e-07	0.00459363	30.061
rs3937464	GCST90200549	X-17367 levels	C	-0.107063	0.0201277	0.29489	1.04e-07	C	-0.0325169	0.0163409	0.303721	0.0466015	TRUE	6.82784e-07	0.00342942	28.2869
rs78986657	GCST90200549	X-17367 levels	T	0.299254	0.0577902	0.0240171	2.24e-07	T	-0.0221848	0.0620855	0.0145747	0.720847	TRUE	4.04834e-07	0.00325072	26.8081
rs2469541	GCST90200549	X-17367 levels	T	0.104985	0.0184726	0.379433	1.32e-08	T	0.00949351	0.0152188	0.406145	0.532759	TRUE	3.27303e-08	0.00391308	32.2918
rs1047891	GCST90200549	X-17367 levels	A	0.23291	0.019247	0.321646	1.04e-33	A	0.0341929	0.0160419	0.32145	0.0330499	TRUE	3.2141e-31	0.0174987	146.401
rs1133607	GCST90200589	X-21821 levels	T	-0.156338	0.0276376	0.0889048	1.54e-08	T	0.0587354	0.02465	0.103906	0.017183	TRUE	1.11732e-07	0.00529775	31.9878
rs884587	GCST90200629	X-24337 levels	T	0.0876297	0.0173969	0.277577	4.73e-07	T	0.00680118	0.0161331	0.317513	0.673342	TRUE	8.01936e-07	0.00387873	25.3645
rs79064296	GCST90200629	X-24337 levels	T	0.214114	0.0422884	0.0341293	4.12e-07	T	-0.00923814	0.0400521	0.0362646	0.817584	TRUE	6.17329e-07	0.00391887	25.628
rs2256417	GCST90200629	X-24337 levels	T	0.0798352	0.0155941	0.441686	3.06e-07	T	-0.000121217	0.0149467	0.480068	0.993529	TRUE	3.96464e-07	0.0040063	26.202
rs1801133	GCST90200629	X-24337 levels	A	-0.190416	0.0161968	0.34098	6.55e-32	A	-0.00845685	0.0176535	0.234331	0.631905	TRUE	7.32014e-31	0.0207707	138.17
rs28366034	GCST90200629	X-24337 levels	T	-0.336952	0.0225649	0.132838	2.02e-50	T	-0.0498486	0.0215868	0.139824	0.0209315	TRUE	4.02748e-47	0.0330883	222.913
rs76114629	GCST90200645	X-24565 levels	C	2.26328	0.441623	0.000573789	2.98e-07	C	0.0993229	0.034997	0.046744	0.0045391	TRUE	3.14953e-06	0.00332496	26.2581
rs117916379	GCST90200645	X-24565 levels	T	0.497289	0.0974535	0.0118173	3.35e-07	T	0.0708267	0.139514	0.00283698	0.611688	TRUE	6.56393e-07	0.00329647	26.0323
rs144849991	GCST90200645	X-24565 levels	A	0.613852	0.116427	0.00822902	1.35e-07	A	0.088588	0.0549013	0.0204728	0.106617	TRUE	6.27785e-07	0.00351843	27.7913
rs34384291	GCST90200645	X-24565 levels	T	-0.237557	0.0464424	0.941977	3.14e-07	T	-0.00292253	0.0343908	0.95027	0.932277	TRUE	4.49551e-07	0.00331227	26.1575
rs77692382	GCST90200135	X-24565 levels	T	0.0995134	0.0183214	0.248916	5.59e-08	T	-0.00468558	0.0186815	0.201229	0.801958	TRUE	9.70734e-08	0.00356278	29.4945
rs56165099	GCST90200645	X-24565 levels	T	0.142398	0.0256396	0.209217	2.79e-08	T	-0.0149094	0.0163669	0.303805	0.362323	TRUE	8.25879e-08	0.00390254	30.8372
rs35954043	GCST90200643	X-24951 levels	A	-0.312546	0.0618283	0.0148587	4.3e-07	A	0.0472804	0.0838082	0.00798921	0.572651	TRUE	8.89747e-07	0.00309646	25.5475
rs11045856	GCST90200643	X-24951 levels	G	-0.0917751	0.017215	0.239785	9.76e-08	G	0.0449951	0.0197688	0.172541	0.0228418	TRUE	7.98056e-07	0.00344268	28.4139
rs34474020	GCST90200641	X-24970 levels	C	0.112122	0.0218347	0.152613	2.82e-07	C	0.0543509	0.0262441	0.091414	0.038361	TRUE	1.73538e-06	0.00335505	26.3619
rs6975311	GCST90199741	X-24970 levels	G	0.0952346	0.0174821	0.754031	5.11e-08	G	0.00190238	0.019028	0.809003	0.920362	TRUE	7.41373e-08	0.00433687	29.6671
rs73152884	GCST90200665	X-25433 levels	G	0.413556	0.0811868	0.0119048	3.51e-07	G	0.0592328	0.0714091	0.0113103	0.406829	TRUE	8.88573e-07	0.003169	25.9413
rs59683852	GCST90200665	X-25433 levels	A	-0.757447	0.143722	0.0036872	1.36e-07	A	0.0726982	0.0430969	0.0317066	0.0916305	TRUE	6.91987e-07	0.00339145	27.7684
rs10841781	GCST90200665	X-25433 levels	G	-0.153119	0.0233588	0.166927	5.56e-11	G	0.0191055	0.0191192	0.188837	0.317655	TRUE	2.41376e-10	0.00523697	42.9587
rs2804411	GCST90200665	X-25433 levels	T	-0.114649	0.017564	0.432441	6.69e-11	T	0.00740376	0.0153527	0.383639	0.629632	TRUE	1.76172e-10	0.00519321	42.5978
rs12318075	GCST90200665	X-25433 levels	G	0.349411	0.0221988	0.179351	8.03e-56	G	-0.0182525	0.0164493	0.296069	0.267161	TRUE	4.82725e-53	0.0294599	247.69
rs1569415	GCST90200662	X-25790 levels	A	0.136687	0.0161664	0.245416	2.79e-17	A	-0.0431721	0.0176736	0.232131	0.0145761	TRUE	1.29124e-15	0.00872487	71.4695

## Sheet: Table S2
Table S2 Estimated effect size of metabolite traits on psoriasis with different MR methods
ID	exposure	method	nsnp	b	se	OR(95%CI)	pval	Heterogeneity test IVW_Cochrane's Q_Pval	Pleiotropy test		Steiger_test Pval
									Egger_intercept_pval	PRESSO_globalTest_Pval	steiger_pval
GCST90200052	1-(1-enyl-palmitoyl)-2-arachidonoyl-gpc (p-16:0/20:4) levels	Inverse variance weighted	5	-0.0851061	0.0279754	0.918(0.869 - 0.970)	0.00234872	0.585685	0.235269	0.622	9.7e-274
		MR Egger		-0.0230029	0.0504156	0.977(0.885 - 1.079)	0.679204
		Simple mode		-0.130188	0.0645178	0.878(0.774 - 0.996)	0.113774
		Weighted median		-0.0762967	0.0293985	0.926(0.875 - 0.982)	0.00945212
		Weighted mode		-0.0776402	0.0313451	0.925(0.870 - 0.984)	0.0684344
GCST90200075	1-(1-enyl-palmitoyl)-2-linoleoyl-GPE (p-16:0/18:2) levels	Inverse variance weighted	4	0.171998	0.0625675	1.188(1.051 - 1.343)	0.00597771	0.621684	0.741545	0.712	1.03e-54
		MR Egger		0.325693	0.410997	1.385(0.619 - 3.099)	0.511168
		Simple mode		0.169832	0.0942747	1.185(0.985 - 1.426)	0.169432
		Weighted median		0.169681	0.0728136	1.185(1.027 - 1.367)	0.0197882
		Weighted mode		0.173574	0.0831483	1.190(1.011 - 1.400)	0.128079
GCST90200057	1-(1-enyl-palmitoyl)-2-oleoyl-gpc (p-16:0/18:1) levels	MR Egger	5	-0.846447	0.883904	0.429(0.076 - 2.425)	0.408899	0.0505546	0.519667	0.107	4.28e-45
		Simple mode		-0.203608	0.134479	0.816(0.627 - 1.062)	0.204578
		Weighted median		-0.20521	0.0949074	0.814(0.676 - 0.981)	0.0306021
		Weighted mode		-0.208744	0.118935	0.812(0.643 - 1.025)	0.154093
		Inverse variance weighted		-0.208495	0.102328	0.812(0.664 - 0.992)	0.0415979
GCST90200070	1-(1-enyl-palmitoyl)-2-palmitoleoyl-GPC (P-16:0/16:1) levels	MR Egger	8	-0.00811728	0.114249	0.992(0.793 - 1.241)	0.945668	0.00699311	0.29244	0.12	1.19e-176
		Simple mode		-0.208054	0.107301	0.812(0.658 - 1.002)	0.093675
		Weighted median		-0.0797345	0.0399718	0.923(0.854 - 0.999)	0.0460684
		Weighted mode		-0.0698457	0.0446789	0.932(0.854 - 1.018)	0.161961
		Inverse variance weighted		-0.120873	0.0605753	0.886(0.787 - 0.998)	0.0459983
GCST90199899	1-(1-enyl-palmitoyl)-GPC (p-16:0) levels	MR Egger	3	-0.192403	0.294326	0.825(0.463 - 1.469)	0.631412	0.904768	0.962157	/	5.46e-44
		Simple mode		-0.193155	0.0850315	0.824(0.698 - 0.974)	0.151076
		Weighted median		-0.186389	0.0730827	0.830(0.719 - 0.958)	0.0107603
		Weighted mode		-0.192309	0.0864459	0.825(0.697 - 0.977)	0.156089
		Inverse variance weighted		-0.175339	0.0664873	0.839(0.737 - 0.956)	0.00835969
GCST90199910	1-(1-enyl-stearoyl)-GPE (p-18:0) levels	MR Egger	4	-0.279039	0.894732	0.756(0.131 - 4.369)	0.784649	0.502772	0.924336	0.561	3.44e-34
		Simple mode		-0.0665851	0.139786	0.936(0.711 - 1.230)	0.666377
		Weighted median		-0.176437	0.0936684	0.838(0.698 - 1.007)	0.0596139
		Weighted mode		-0.266466	0.124294	0.766(0.600 - 0.977)	0.121412
		Inverse variance weighted		-0.183419	0.0750629	0.832(0.719 - 0.964)	0.0145443
GCST90200030	1,2-dilinoleoyl-GPC (18:2/18:2) levels	Inverse variance weighted	2	0.120619	0.049834	1.128(1.023 - 1.244)	0.015503	0.747409	/	/	2.77e-81
GCST90200068	1,2-dilinoleoyl-GPE (18:2/18:2) levels	MR Egger	4	0.234783	0.158403	1.265(0.927 - 1.725)	0.276496	0.3723	0.495219	0.465	3.5e-58
		Simple mode		0.146741	0.096608	1.158(0.958 - 1.399)	0.226088
		Weighted median		0.140337	0.0556714	1.151(1.032 - 1.283)	0.0117083
		Weighted mode		0.151718	0.0633959	1.164(1.028 - 1.318)	0.0964649
		Inverse variance weighted		0.112115	0.0525548	1.119(1.009 - 1.240)	0.0329009
GCST90199757	1,3,7-trimethylurate levels	MR Egger	5	-0.216042	0.203446	0.806(0.541 - 1.200)	0.366186	0.395333	0.949248	0.494	3.38e-36
		Simple mode		-0.262722	0.115477	0.769(0.613 - 0.964)	0.0852464
		Weighted median		-0.246291	0.0937612	0.782(0.650 - 0.939)	0.00861954
		Weighted mode		-0.262722	0.109019	0.769(0.621 - 0.952)	0.0735651
GCST90199895	1-lignoceroyl-GPC (24:0) levels	Wald ratio	1	-0.2435	0.112702	0.784(0.628 - 0.978)	0.0307281	/	/	/	7.75e-15
GCST90200095	1-linoleoyl-2-linolenoyl-GPC (18:2/18:3) levels	Wald ratio		0.145537	0.0639817	1.157(1.020 - 1.311)	0.0229261				3.12e-48
GCST90199793	1-linoleoyl-GPE (18:2) levels	MR Egger	6	0.102225	0.112728	1.108(0.888 - 1.381)	0.415786	0.281154	0.954939	0.408	1.09e-103
		Simple mode		0.0974663	0.0957645	1.102(0.914 - 1.330)	0.355479
		Weighted median		0.110475	0.0508324	1.117(1.011 - 1.234)	0.0297565
		Weighted mode		0.116559	0.0527133	1.124(1.013 - 1.246)	0.0779881
GCST90200692	1-palmitoyl-2-arachidonoyl-gpc (16:0/20:4n6) levels	Inverse variance weighted	4	-0.0579276	0.0258835	0.944(0.897 - 0.993)	0.02522	0.332219	0.731193	0.75	5.16e-228
		MR Egger		-0.0717701	0.0465019	0.931(0.850 - 1.020)	0.262715
		Simple mode		-0.132038	0.0713264	0.876(0.762 - 1.008)	0.161236
		Weighted median		-0.0603113	0.0236598	0.942(0.899 - 0.986)	0.0108001
		Weighted mode		-0.059213	0.0256008	0.942(0.896 - 0.991)	0.103752
GCST90200051	1-palmitoyl-2-dihomo-linolenoyl-GPC (16:0/20:3n3 or 6) levels	Inverse variance weighted		0.143776	0.0447856	1.155(1.058 - 1.261)	0.00132592	0.276365	0.20177	0.424	1.71e-131
		MR Egger		-0.0221889	0.0969487	0.978(0.809 - 1.183)	0.840241
		Simple mode		0.216048	0.0918188	1.241(1.037 - 1.486)	0.100034
		Weighted median		0.135202	0.0423548	1.145(1.054 - 1.244)	0.00141226
		Weighted mode		0.112888	0.0444127	1.119(1.026 - 1.221)	0.0845475
GCST90200038	1-palmitoyl-2-palmitoleoyl-gpc (16:0/16:1) levels	Wald ratio	1	-0.371097	0.177317	0.690(0.487 - 0.977)	0.0363633	/	/	/	1.73e-06
GCST90200037	1-stearoyl-2-linoleoyl-gpc (18:0/18:2) levels	MR Egger	4	0.163299	0.144181	1.177(0.887 - 1.562)	0.374893	0.781976	0.87277	0.849	7.26e-66
		Simple mode		0.110737	0.0967491	1.117(0.924 - 1.350)	0.335426
		Weighted median		0.144868	0.0632521	1.156(1.021 - 1.308)	0.0220023
		Weighted mode		0.150824	0.0639655	1.163(1.026 - 1.318)	0.0995894
		Inverse variance weighted		0.139287	0.057161	1.149(1.028 - 1.286)	0.0148202
GCST90199732	1-stearoyl-gpc (18:0) levels	MR Egger	7	-0.10997	0.175671	0.896(0.635 - 1.264)	0.558778	0.833242	0.899747	0.828	2.93e-62
		Simple mode		-0.0819324	0.113508	0.921(0.738 - 1.151)	0.497559
		Weighted median		-0.12432	0.0786894	0.883(0.757 - 1.030)	0.114135
		Weighted mode		-0.0806388	0.105197	0.922(0.751 - 1.134)	0.47242
GCST90200694	2'-o-methylcytidine levels	Inverse variance weighted	2	-0.0588657	0.0244771	0.943(0.899 - 0.989)	0.0161757	0.317918	/	/	5.44e-211
GCST90200695	2'-o-methyluridine levels	Inverse variance weighted	3	-0.061161	0.0234163	0.941(0.898 - 0.985)	0.00900407	0.32284	0.373606		1.54e-206
		MR Egger		-0.0182572	0.0360423	0.982(0.915 - 1.054)	0.701507
		Simple mode		-0.0737412	0.0623942	0.929(0.822 - 1.050)	0.358744
		Weighted median		-0.0575765	0.0224396	0.944(0.903 - 0.987)	0.0102926
		Weighted mode		-0.0572535	0.0222585	0.944(0.904 - 0.987)	0.123712
GCST90200162	3-hydroxyphenylacetoylglutamine levels	Wald ratio	1	0.142923	0.0702805	1.154(1.005 - 1.324)	0.0419915	/	/		4.88e-07
GCST90199886	3-methylglutaconate levels	Inverse variance weighted	5	0.107052	0.0306274	1.113(1.048 - 1.182)	0.000473532	0.739147	0.758839	0.805	1.72e-233
		MR Egger		0.0898042	0.0597448	1.094(0.973 - 1.230)	0.229834
		Simple mode		0.0867538	0.0514041	1.091(0.986 - 1.206)	0.166745
		Weighted median		0.0968533	0.0348967	1.102(1.029 - 1.180)	0.00551296
		Weighted mode		0.0964406	0.0333187	1.101(1.032 - 1.176)	0.0443627
GCST90201017	4-methyl-2-oxopentanoate to 3-methyl-2-oxobutyrate ratio	Inverse variance weighted	6	0.223777	0.10271	1.251(1.023 - 1.530)	0.029352	0.570098	0.397572	0.638	1.97e-38
		MR Egger		-0.0205982	0.277914	0.980(0.568 - 1.689)	0.944476
		Simple mode		0.13381	0.194588	1.143(0.781 - 1.674)	0.522262
		Weighted median		0.176221	0.143544	1.193(0.900 - 1.580)	0.219582
		Weighted mode		0.166842	0.159602	1.182(0.864 - 1.615)	0.343734
GCST90199939	4-methylcatechol sulfate levels	Inverse variance weighted	4	-0.340556	0.102086	0.711(0.582 - 0.869)	0.000849991	0.731984	0.910278	0.722	1.19e-22
		MR Egger		-0.292203	0.393031	0.747(0.346 - 1.613)	0.534677
		Simple mode		-0.272254	0.169531	0.762(0.546 - 1.062)	0.206642
		Weighted median		-0.289879	0.12982	0.748(0.580 - 0.965)	0.0255542
		Weighted mode		-0.272254	0.168234	0.762(0.548 - 1.059)	0.204028
GCST90200151	5-dodecenoylcarnitine (C12:1) levels	Inverse variance weighted	2	-0.254244	0.128749	0.775(0.603 - 0.998)	0.0482999	0.498043	/	/	3.07e-17
GCST90200226	5-hydroxy-2-methylpyridine sulfate levels	Inverse variance weighted		0.206394	0.0958006	1.229(1.019 - 1.483)	0.0312077	0.345255			1.57e-14
GCST90200280	5-oxoproline levels	Inverse variance weighted		-0.0768146	0.0378281	0.926(0.860 - 0.997)	0.0422934	0.284205			1.33e-203
GCST90200725	Adenosine 5'-diphosphate (ADP) to creatine ratio	Inverse variance weighted		-0.186839	0.0919451	0.830(0.693 - 0.993)	0.0421466	0.379787			5.23e-14
GCST90200746	Adenosine 5'-diphosphate (ADP) to gluconate ratio	MR Egger	3	0.41283	0.414541	1.511(0.670 - 3.405)	0.501316	0.396296	0.660597		6.8e-18
		Simple mode		0.304112	0.150008	1.355(1.010 - 1.819)	0.179839
		Weighted median		0.171552	0.107345	1.187(0.962 - 1.465)	0.110012
		Weighted mode		0.0795969	0.11592	1.083(0.863 - 1.359)	0.563225
		Inverse variance weighted		0.175274	0.0844846	1.192(1.010 - 1.406)	0.038021
GCST90200821	Adenosine 5'-diphosphate (ADP) to glycine ratio	Wald ratio	1	-0.136689	0.0641289	0.872(0.769 - 0.989)	0.0330501	/	/		1.37e-27
GCST90200716	Adenosine 5'-diphosphate (ADP) to phosphoethanolamine ratio	Wald ratio		0.240866	0.118426	1.272(1.009 - 1.605)	0.0419627				2.16e-07
GCST90200851	Adenosine 5'-monophosphate (AMP) to glycine ratio	Wald ratio		-0.116059	0.05445	0.890(0.800 - 0.991)	0.0330501				1.93e-68
GCST90200358	Arachidonate (20:4n6) levels	Wald ratio		-0.11617	0.0482529	0.890(0.810 - 0.979)	0.0160616				7.84e-94
GCST90200740	Arachidonate (20:4n6) to oleate to vaccenate (18:1) ratio	Inverse variance weighted	3	-0.0762899	0.0325769	0.926(0.869 - 0.988)	0.019189	0.44041	0.606035		4.67e-187
		MR Egger		-0.0340785	0.0683234	0.967(0.845 - 1.105)	0.705453
		Simple mode		-0.0614519	0.0592653	0.940(0.837 - 1.056)	0.408709
		Weighted median		-0.0753167	0.0346954	0.927(0.867 - 0.993)	0.0299466
		Weighted mode		-0.0764396	0.0348316	0.926(0.865 - 0.992)	0.15942
GCST90200135	Arachidoylcarnitine (C20) levels	MR Egger	5	-0.830567	0.449376	0.436(0.181 - 1.052)	0.161703	0.0299518	0.279365	0.086	9.94e-46
		Simple mode		-0.0742219	0.141959	0.928(0.703 - 1.226)	0.628708
		Weighted median		-0.120139	0.0975266	0.887(0.733 - 1.074)	0.218003
		Weighted mode		-0.0742219	0.128577	0.928(0.722 - 1.195)	0.594699
		Inverse variance weighted		-0.252054	0.103339	0.777(0.635 - 0.952)	0.0147239
GCST90200882	Aspartate to mannose ratio	Inverse variance weighted	6	0.170524	0.0561531	1.186(1.062 - 1.324)	0.00239125	0.611813	0.225413	0.555	1.74e-70
		MR Egger		0.423931	0.185658	1.528(1.062 - 2.199)	0.0844689
		Simple mode		0.168918	0.105063	1.184(0.964 - 1.455)	0.168796
		Weighted median		0.182293	0.0691523	1.200(1.048 - 1.374)	0.00838643
		Weighted mode		0.211516	0.0738011	1.236(1.069 - 1.428)	0.0351576
GCST90200988	Benzoate to linoleoyl-arachidonoyl-glycerol (18:2 to 20:4) [1] ratio	Inverse variance weighted	4	0.145572	0.0477098	1.157(1.053 - 1.270)	0.0022793	0.723536	0.757221	0.74	4.13e-71
		MR Egger		0.0744809	0.20645	1.077(0.719 - 1.615)	0.752813
		Simple mode		0.126909	0.0735408	1.135(0.983 - 1.311)	0.182862
		Weighted median		0.139135	0.0505785	1.149(1.041 - 1.269)	0.00594379
		Weighted mode		0.131168	0.0540309	1.140(1.026 - 1.268)	0.093527
GCST90200990	Benzoate to linoleoyl-arachidonoyl-glycerol (18:2 to 20:4) [2] ratio	Inverse variance weighted	3	0.127595	0.0450513	1.136(1.040 - 1.241)	0.00462268	0.684678	0.653116	/	6.13e-79
		MR Egger		0.0293688	0.168211	1.030(0.741 - 1.432)	0.889959
		Simple mode		0.0957464	0.0692293	1.101(0.961 - 1.260)	0.300819
		Weighted median		0.123897	0.0457704	1.132(1.035 - 1.238)	0.00679085
		Weighted mode		0.110651	0.0515581	1.117(1.010 - 1.236)	0.164989
GCST90199730	Carnitine C14 levels	Wald ratio	1	-0.701376	0.135854	0.496(0.380 - 0.647)	2.43417e-07	/	/		1.7e-12
GCST90199803	Catechol sulfate levels	MR Egger	4	0.305692	0.207886	1.358(0.903 - 2.040)	0.279239	0.40783	0.71385	0.519	1.58e-24
		Simple mode		0.181094	0.15584	1.198(0.883 - 1.627)	0.329264
		Weighted median		0.201681	0.114504	1.224(0.978 - 1.531)	0.0781793
		Weighted mode		0.210648	0.156256	1.234(0.909 - 1.677)	0.27038
		Inverse variance weighted		0.230064	0.0915718	1.259(1.052 - 1.506)	0.0119918
GCST90200429	Cytidine levels	Inverse variance weighted	2	-0.312332	0.10927	0.732(0.591 - 0.906)	0.00425863	0.605746	/	/	1.5e-15
GCST90200954	Cytidine to N-acetylneuraminate ratio	Inverse variance weighted		-0.178836	0.0897276	0.836(0.701 - 0.997)	0.046251	0.851138			2.62e-18
GCST90200202	Delta-CEHC levels	Wald ratio	1	-0.418409	0.15375	0.658(0.487 - 0.889)	0.00650146	/			9.06e-09
GCST90200320	Dihomo-linoleate (20:2n6) levels	Wald ratio		0.727797	0.370673	2.071(1.001 - 4.282)	0.0495946				1.34e-06
GCST90199713	Docosapentaenoate n3 DPA; 22:5n3 levels	Inverse variance weighted	2	-0.260135	0.0904281	0.771(0.646 - 0.920)	0.00401855	0.751242			7.96e-24
GCST90200138	Docosatrienoate (22:3n6) levels	Inverse variance weighted	3	-0.192755	0.0658672	0.825(0.725 - 0.938)	0.00342895	0.921287	0.757861		2.12e-28
		MR Egger		-0.109922	0.217394	0.896(0.585 - 1.372)	0.701969
		Simple mode		-0.172651	0.091203	0.841(0.704 - 1.006)	0.198871
		Weighted median		-0.190145	0.0750818	0.827(0.714 - 0.958)	0.0113253
		Weighted mode		-0.183721	0.0781189	0.832(0.714 - 0.970)	0.143011
GCST90200349	Eicosapentaenoate (EPA; 20:5n3) levels	Inverse variance weighted	2	-0.155509	0.0690816	0.856(0.748 - 0.980)	0.0243794	0.632019	/		2.85e-44
GCST90200148	Eicosenoylcarnitine (C20:1) levels	MR Egger	6	0.137202	0.231532	1.147(0.729 - 1.806)	0.585337	0.749643	0.247712	0.759	3.63e-55
		Simple mode		-0.213477	0.124143	0.808(0.633 - 1.030)	0.146136
		Weighted median		-0.173368	0.0840435	0.841(0.713 - 0.991)	0.0391279
		Weighted mode		-0.217607	0.120672	0.804(0.635 - 1.019)	0.1312
		Inverse variance weighted		-0.163764	0.0637651	0.849(0.749 - 0.962)	0.0102219
GCST90199965	Fructosyllysine levels	MR Egger	3	-0.0668621	0.408825	0.935(0.420 - 2.084)	0.896796	0.726823	0.59331	/	6.18e-18
		Simple mode		0.182486	0.146558	1.200(0.900 - 1.600)	0.339181
		Weighted median		0.210093	0.124809	1.234(0.966 - 1.576)	0.0923134
		Weighted mode		0.190237	0.155298	1.210(0.892 - 1.640)	0.345274
		Inverse variance weighted		0.226959	0.103143	1.255(1.025 - 1.536)	0.0277769
GCST90199941	Gamma-CEHC glucuronide levels	Wald ratio	1	-0.239622	0.0880526	0.787(0.662 - 0.935)	0.00650146	/	/		4.11e-25
GCST90199741	Gamma-glutamylglycine levels	MR Egger	6	0.0660147	0.0461353	1.068(0.976 - 1.169)	0.225705	0.890521	0.850121	0.952	6.21e-239
		Simple mode		0.0624602	0.0746289	1.064(0.920 - 1.232)	0.440779
		Weighted median		0.0704229	0.0332306	1.073(1.005 - 1.145)	0.034072
		Weighted mode		0.0708267	0.0327296	1.073(1.007 - 1.145)	0.082768
GCST90199703	Gamma-glutamylvaline levels	Inverse variance weighted	2	-0.385811	0.128183	0.680(0.529 - 0.874)	0.00261387	0.798457	/	/	1.54e-17
GCST90200953	Glucose-to-mannose ratio	Wald ratio	1	0.216417	0.0550318	1.242(1.115 - 1.383)	8.40424e-05	/			1.8e-69
GCST90200208	Glucuronide of piperine metabolite C17H21NO3 (4) levels	Inverse variance weighted	2	-0.189296	0.0724234	0.828(0.718 - 0.954)	0.00895566	0.910405			2.46e-37
GCST90200212	Glucuronide of piperine metabolite C17H21NO3 (5) levels	Wald ratio	1	-0.19919	0.0815	0.819(0.698 - 0.961)	0.0145234	/			7.03e-23
GCST90200965	Glutamate to 5-oxoproline ratio	Inverse variance weighted	4	0.183269	0.072599	1.201(1.042 - 1.385)	0.0115896	0.892039	0.634625	0.913	5.76e-46
		MR Egger		0.261769	0.158963	1.299(0.951 - 1.774)	0.241366
		Simple mode		0.205655	0.116626	1.228(0.977 - 1.544)	0.176037
		Weighted median		0.204672	0.0831581	1.227(1.043 - 1.444)	0.0138457
		Weighted mode		0.207385	0.0936583	1.230(1.024 - 1.478)	0.113648
GCST90200707	Glycine levels	Inverse variance weighted	6	0.0717874	0.02741	1.074(1.018 - 1.134)	0.00881819	0.913567	0.589843	0.847	2.84e-237
		MR Egger		0.0559679	0.038498	1.058(0.981 - 1.141)	0.219677
		Simple mode		0.0618388	0.0723803	1.064(0.923 - 1.226)	0.431925
		Weighted median		0.0668479	0.0291366	1.069(1.010 - 1.132)	0.0217738
		Weighted mode		0.0663756	0.0279291	1.069(1.012 - 1.129)	0.0634339
GCST90200756	Glycine to pyridoxal ratio	Wald ratio	1	0.110234	0.051717	1.117(1.009 - 1.236)	0.0330501	/	/	/	1.4e-77
GCST90199935	Glycohyocholate levels	MR Egger	7	0.115531	0.165253	1.123(0.812 - 1.552)	0.515655	0.440845	0.817937	0.436	3.17e-46
		Simple mode		0.26819	0.136174	1.308(1.001 - 1.708)	0.0964226
		Weighted median		0.173244	0.0900571	1.189(0.997 - 1.419)	0.0543905
		Weighted mode		0.278111	0.167845	1.321(0.950 - 1.835)	0.148606
		Inverse variance weighted		0.151978	0.0640634	1.164(1.027 - 1.320)	0.017677
GCST90200377	Histidine levels	Inverse variance weighted	5	-0.225877	0.0738367	0.798(0.690 - 0.922)	0.00221968	0.585151	0.279904	0.62	1.54e-30
		MR Egger		-0.0143541	0.176958	0.986(0.697 - 1.394)	0.940458
		Simple mode		-0.158117	0.145108	0.854(0.642 - 1.135)	0.337115
		Weighted median		-0.166424	0.0975828	0.847(0.699 - 1.025)	0.0881072
		Weighted mode		-0.134548	0.121451	0.874(0.689 - 1.109)	0.330061
GCST90199785	Isovalerylglycine levels	Inverse variance weighted		0.187742	0.0549507	1.206(1.083 - 1.344)	0.000634195	0.888159	0.519707	0.877	7.52e-55
		MR Egger		0.0787381	0.159648	1.082(0.791 - 1.479)	0.655717
		Simple mode		0.220522	0.0884339	1.247(1.048 - 1.483)	0.067222
		Weighted median		0.182756	0.0643166	1.200(1.058 - 1.362)	0.00449009
		Weighted mode		0.172078	0.067204	1.188(1.041 - 1.355)	0.062603
GCST90200103	Linoleoyl-arachidonoyl-glycerol (18:2/20:4) [1] levels	Inverse variance weighted	4	-0.115746	0.0385919	0.891(0.826 - 0.961)	0.00270658	0.470255	0.797724	0.627	2.46e-118
		MR Egger		-0.147003	0.115134	0.863(0.689 - 1.082)	0.329875
		Simple mode		-0.0969754	0.0751859	0.908(0.783 - 1.052)	0.28755
		Weighted median		-0.107598	0.0428599	0.898(0.826 - 0.977)	0.0120573
		Weighted mode		-0.104929	0.047176	0.900(0.821 - 0.988)	0.112601
GCST90200231	Lithocholate sulfate (1) levels	MR Egger	5	-0.142752	0.234185	0.867(0.548 - 1.372)	0.585213	0.43183	0.88662	0.484	3.72e-70
		Simple mode		-0.119653	0.0976961	0.887(0.733 - 1.075)	0.287864
		Weighted median		-0.0667408	0.0683464	0.935(0.818 - 1.069)	0.328813
		Weighted mode		-0.084126	0.0845641	0.919(0.779 - 1.085)	0.376131
		Inverse variance weighted		-0.107606	0.0524392	0.898(0.810 - 0.995)	0.0401686
GCST90200435	Mannose levels	Inverse variance weighted	3	-0.23054	0.0554614	0.794(0.712 - 0.885)	3.22784e-05	0.915136	0.919804	/	1.61e-71
		MR Egger		-0.21168	0.158915	0.809(0.593 - 1.105)	0.409964
		Simple mode		-0.244895	0.0892047	0.783(0.657 - 0.932)	0.11102
		Weighted median		-0.234906	0.059086	0.791(0.704 - 0.888)	7.01835e-05
		Weighted mode		-0.235768	0.0563657	0.790(0.707 - 0.882)	0.05268
GCST90200782	Mannose to trans-4-hydroxyproline ratio	Inverse variance weighted		-0.290258	0.116614	0.748(0.595 - 0.940)	0.0128085	0.168304	0.502594		3.84e-30
		MR Egger		-0.671751	0.402043	0.511(0.232 - 1.123)	0.343339
		Simple mode		-0.0510396	0.221481	0.950(0.616 - 1.467)	0.839171
		Weighted median		-0.244521	0.101936	0.783(0.641 - 0.956)	0.0164503
		Weighted mode		-0.400883	0.119353	0.670(0.530 - 0.846)	0.0783627
GCST90200170	Octadecadienedioate (C18:2-DC) levels	MR Egger	6	-0.00620465	0.05578	0.994(0.891 - 1.109)	0.916789	0.390681	0.356183	0.534	2.59e-261
		Simple mode		-0.037507	0.048472	0.963(0.876 - 1.059)	0.474035
		Weighted median		-0.0423153	0.0305509	0.959(0.903 - 1.018)	0.166029
		Weighted mode		-0.0427578	0.0318405	0.958(0.900 - 1.020)	0.237047
		Inverse variance weighted		-0.0567502	0.027787	0.945(0.895 - 0.998)	0.0411191
GCST90200794	Oleoyl-linoleoyl-glycerol (18:1 to 18:2) [2] to linoleoyl-arachidonoyl-glycerol (18:2 to 20:4) [1] ratio	Inverse variance weighted	5	0.0671929	0.0285796	1.069(1.011 - 1.131)	0.018719	0.424972	0.574233	0.729	2.43e-225
		MR Egger		0.0382508	0.0552202	1.039(0.932 - 1.158)	0.538306
		Simple mode		0.131558	0.0816809	1.141(0.972 - 1.339)	0.182549
		Weighted median		0.0668776	0.0308714	1.069(1.006 - 1.136)	0.0302859
		Weighted mode		0.0700113	0.0324647	1.073(1.006 - 1.143)	0.0972658
GCST90199959	O-sulfo-l-tyrosine levels	MR Egger		-0.48149	0.243737	0.618(0.383 - 0.996)	0.142688	0.494969	0.29128	0.502	1.88e-30
		Simple mode		-0.0517074	0.156999	0.950(0.698 - 1.292)	0.758416
		Weighted median		-0.146436	0.101768	0.864(0.708 - 1.054)	0.150175
		Weighted mode		-0.0484625	0.166186	0.953(0.688 - 1.319)	0.785078
		Inverse variance weighted		-0.185928	0.0767571	0.830(0.714 - 0.965)	0.0154228
GCST90200365	Phenylpyruvate levels	MR Egger		-0.494388	0.351808	0.610(0.306 - 1.216)	0.254592	0.345518	0.144169	0.371	5.36e-43
		Simple mode		0.198485	0.140283	1.220(0.926 - 1.605)	0.230016
		Weighted median		0.177257	0.0977572	1.194(0.986 - 1.446)	0.0697947
		Weighted mode		0.154665	0.131576	1.167(0.902 - 1.511)	0.304993
		Inverse variance weighted		0.182136	0.0763932	1.200(1.033 - 1.394)	0.017117
GCST90200393	Phosphate levels (UKB data field 30810)	MR Egger		0.138447	0.171063	1.149(0.821 - 1.606)	0.477557	0.513194	0.952278	0.529	5.52e-37
		Simple mode		-0.00328215	0.130385	0.997(0.772 - 1.287)	0.981123
		Weighted median		0.210368	0.0866597	1.234(1.041 - 1.463)	0.0152024
		Weighted mode		0.237638	0.115481	1.268(1.011 - 1.590)	0.108721
		Inverse variance weighted		0.148484	0.0704324	1.160(1.010 - 1.332)	0.0350155
GCST90200904	Phosphate to linoleoyl-arachidonoyl-glycerol (18:2 to 20:4) [1] ratio	Inverse variance weighted	4	0.106342	0.0500402	1.112(1.008 - 1.227)	0.0335763	0.231433	0.339954	0.469	3.04e-100
		MR Egger		0.232168	0.111238	1.261(1.014 - 1.569)	0.172147
		Simple mode		0.117066	0.0672185	1.124(0.985 - 1.282)	0.179948
		Weighted median		0.114939	0.0466589	1.122(1.024 - 1.229)	0.0137628
		Weighted mode		0.114334	0.0492598	1.121(1.018 - 1.235)	0.102985
GCST90200769	Phosphate to mannose ratio	Wald ratio	1	0.274483	0.0697973	1.316(1.148 - 1.509)	8.40424e-05	/	/	/	1.43e-44
GCST90200900	Phosphate to oleoyl-linoleoyl-glycerol (18:1 to 18:2) [2] ratio	MR Egger	8	-0.0731496	0.155201	0.929(0.686 - 1.260)	0.654059	0.172175	0.774163	0.24	2.38e-79
		Simple mode		-0.12792	0.0922811	0.880(0.734 - 1.054)	0.208234
		Weighted median		-0.113571	0.0634072	0.893(0.788 - 1.011)	0.0732727
		Weighted mode		-0.122257	0.0744325	0.885(0.765 - 1.024)	0.144484
		Inverse variance weighted		-0.115706	0.0589133	0.891(0.794 - 1.000)	0.049529
GCST90200855	Phosphate to threonine ratio	Inverse variance weighted	5	0.381441	0.101396	1.464(1.200 - 1.786)	0.000168626	0.233775	0.200885	0.322	1.47e-34
		MR Egger		-0.14109	0.331239	0.868(0.454 - 1.662)	0.698859
		Simple mode		0.405308	0.164258	1.500(1.087 - 2.069)	0.0691319
		Weighted median		0.367387	0.118874	1.444(1.144 - 1.823)	0.00199791
		Weighted mode		0.372389	0.139442	1.451(1.104 - 1.907)	0.055773
GCST90200443	Pseudouridine levels	MR Egger	3	-1.34621	1.43656	0.260(0.016 - 4.347)	0.520662	0.653868	0.572016		3.71e-22
		Simple mode		-0.27543	0.155927	0.759(0.559 - 1.031)	0.219366
		Weighted median		-0.22972	0.120178	0.795(0.628 - 1.006)	0.0559409
		Weighted mode		-0.278677	0.156713	0.757(0.557 - 1.029)	0.217332
		Inverse variance weighted		-0.205628	0.101712	0.814(0.667 - 0.994)	0.0432108
GCST90200405	Retinol (Vitamin A) levels	Wald ratio	1	-0.291246	0.109665	0.747(0.603 - 0.926)	0.00791267	/	/		5.5e-18
GCST90200907	Retinol (Vitamin A) to linoleoyl-arachidonoyl-glycerol (18:2 to 20:4) [1] ratio	Inverse variance weighted	5	0.107973	0.0483145	1.114(1.013 - 1.225)	0.025431	0.248062	0.97366	0.417	1.43e-101
		MR Egger		0.112443	0.136628	1.119(0.856 - 1.463)	0.470835
		Simple mode		0.160184	0.0721626	1.174(1.019 - 1.352)	0.0906358
		Weighted median		0.123652	0.0483851	1.132(1.029 - 1.244)	0.0106011
		Weighted mode		0.12639	0.0512699	1.135(1.026 - 1.255)	0.0693039
GCST90200908	Retinol (Vitamin A) to linoleoyl-arachidonoyl-glycerol (18:2 to 20:4) [2] ratio	Inverse variance weighted	6	0.104719	0.0387969	1.110(1.029 - 1.198)	0.00695166	0.445752	0.344387	0.549	2.62e-122
		MR Egger		0.223189	0.117198	1.250(0.994 - 1.573)	0.129583
		Simple mode		0.098687	0.0722668	1.104(0.958 - 1.272)	0.230292
		Weighted median		0.117115	0.0429951	1.124(1.033 - 1.223)	0.00645137
		Weighted mode		0.117942	0.0505668	1.125(1.019 - 1.242)	0.0670106
GCST90200722	S-adenosylhomocysteine (SAH) to leucine ratio	MR Egger	3	-0.175191	0.265858	0.839(0.498 - 1.413)	0.629073	0.861698	0.932353	/	6.18e-34
		Simple mode		-0.130034	0.0948069	0.878(0.729 - 1.057)	0.3038
		Weighted median		-0.142551	0.08047	0.867(0.741 - 1.015)	0.0764804
		Weighted mode		-0.140648	0.0839916	0.869(0.737 - 1.024)	0.236004
		Inverse variance weighted		-0.147909	0.0725083	0.863(0.748 - 0.994)	0.0413615
GCST90200423	Spermidine levels	Inverse variance weighted	2	0.317841	0.112816	1.374(1.102 - 1.714)	0.00484223	0.410304	/		5.8e-15
GCST90200800	Spermidine to histidine ratio	Wald ratio	1	0.401999	0.14606	1.495(1.123 - 1.990)	0.00591813	/			4.11e-09
GCST90200713	Spermidine to ornithine ratio	Wald ratio		0.428483	0.155683	1.535(1.131 - 2.083)	0.00591813				2.15e-13
GCST90200803	Spermidine to phosphate ratio	Inverse variance weighted	3	0.233335	0.0936482	1.263(1.051 - 1.517)	0.0127165	0.310952	0.525749		2.77e-19
		MR Egger		0.0640097	0.207823	1.066(0.709 - 1.602)	0.80979
		Simple mode		0.160904	0.136625	1.175(0.899 - 1.535)	0.360073
		Weighted median		0.174301	0.110336	1.190(0.959 - 1.478)	0.114171
		Weighted mode		0.142804	0.123805	1.153(0.905 - 1.470)	0.367951
GCST90199975	Sphingomyelin (d18:2/14:0, d18:1/14:1) levels	Inverse variance weighted	2	-0.253313	0.117731	0.776(0.616 - 0.978)	0.0314276	0.496872	/		1.21e-17
GCST90200124	Sphingomyelin (d18:2/24:2) levels	Inverse variance weighted		-0.421853	0.190536	0.656(0.451 - 0.953)	0.0268264	0.162709			2.24e-12
GCST90199721	Stearidonate (18:4n3) levels	MR Egger	4	-0.0239442	0.26903	0.976(0.576 - 1.654)	0.93719	0.885526	0.511107	0.814	1.62e-30
		Simple mode		-0.239157	0.137899	0.787(0.601 - 1.032)	0.181278
		Weighted median		-0.249106	0.106293	0.779(0.633 - 0.960)	0.0190995
		Weighted mode		-0.265309	0.113185	0.767(0.614 - 0.958)	0.100851
GCST90200752	Succinate to acetoacetate ratio	Inverse variance weighted	2	0.459243	0.212178	1.583(1.044 - 2.399)	0.0304319	0.167269	/	/	1.64e-11
GCST90200936	Succinate to proline ratio	Wald ratio	1	0.285289	0.0977597	1.330(1.098 - 1.611)	0.0035198	/			5.85e-23
GCST90200941	Succinate to trans-4-hydroxyproline ratio	Wald ratio		0.331687	0.155636	1.393(1.027 - 1.890)	0.0330755				6.88e-08
GCST90200235	Succinoyltaurine levels	MR Egger	5	-0.128623	0.0837685	0.879(0.746 - 1.036)	0.222243	0.205435	0.579008	0.36	4.03e-225
		Simple mode		0.0184239	0.0679511	1.019(0.892 - 1.164)	0.799704
		Weighted median		-0.0826675	0.0382598	0.921(0.854 - 0.992)	0.0307194
		Weighted mode		-0.0760782	0.0414271	0.927(0.855 - 1.005)	0.140177
		Inverse variance weighted		-0.0833739	0.0378759	0.920(0.854 - 0.991)	0.027719
GCST90200242	Taurochenodeoxycholic acid 3-sulfate levels	MR Egger	9	-0.00216651	0.0699378	0.998(0.870 - 1.144)	0.976152	0.471702	0.162386	0.523	3.75e-82
		Simple mode		0.228958	0.0986481	1.257(1.036 - 1.526)	0.0488464
		Weighted median		0.063858	0.0582735	1.066(0.951 - 1.195)	0.273152
		Weighted mode		0.0421521	0.0676675	1.043(0.913 - 1.191)	0.550672
		Inverse variance weighted		0.0848665	0.0422435	1.089(1.002 - 1.183)	0.0445389
GCST90200432	Threonine levels	MR Egger	6	-0.482064	0.526702	0.618(0.220 - 1.734)	0.411844	0.0158391	0.661866	0.045	3.24e-49
		Simple mode		-0.302621	0.139637	0.739(0.562 - 0.972)	0.0824336
		Weighted median		-0.283469	0.0940525	0.753(0.626 - 0.906)	0.00257878
		Weighted mode		-0.325914	0.121157	0.722(0.569 - 0.915)	0.043298
		Inverse variance weighted		-0.239968	0.107756	0.787(0.637 - 0.972)	0.0259501
GCST90201008	Threonine to alpha-ketobutyrate ratio	Wald ratio	1	-0.520589	0.132379	0.594(0.458 - 0.770)	8.40424e-05	/	/	/	6.61e-12
GCST90201009	Threonine to pyruvate ratio	Inverse variance weighted	2	-0.377977	0.136011	0.685(0.525 - 0.895)	0.00545241	0.166041			9.31e-20
GCST90199819	Tryptophan betaine levels	MR Egger	4	-0.246703	0.4013	0.781(0.356 - 1.716)	0.601337	0.538227	0.39529	0.562	1.93e-59
		Simple mode		0.209796	0.119035	1.233(0.977 - 1.558)	0.176196
		Weighted median		0.197334	0.0719937	1.218(1.058 - 1.403)	0.00612554
		Weighted mode		0.218901	0.0796725	1.245(1.065 - 1.455)	0.07089
		Inverse variance weighted		0.178571	0.0646259	1.196(1.053 - 1.357)	0.00572478
GCST90200000	Umbelliferone sulfate levels	Wald ratio	1	0.724484	0.153857	2.064(1.526 - 2.790)	2.49172e-06	/	/	/	1.59e-05
GCST90200777	Uridine to cytidine ratio	Wald ratio	1	0.286997	0.135065	1.332(1.022 - 1.736)	0.0335974	/	/	/	1.15e-09
GCST90200464	X-11849 levels	Inverse variance weighted	2	-0.385942	0.107403	0.680(0.551 - 0.839)	0.000326379	0.605341			5.3e-24
GCST90200475	X-11858 levels	Inverse variance weighted		0.284711	0.10552	1.329(1.081 - 1.635)	0.00697232	0.631042			3.89e-12
GCST90200504	X-12830 levels	Wald ratio	1	0.449924	0.151101	1.568(1.166 - 2.109)	0.00290489	/			4.85e-06
GCST90200549	X-17367 levels	Inverse variance weighted	4	0.143478	0.055509	1.154(1.035 - 1.287)	0.00974421	0.505155	0.599308	0.705	1.89e-49
		MR Egger		0.0612153	0.144125	1.063(0.801 - 1.410)	0.712359
		Simple mode		0.123741	0.100216	1.132(0.930 - 1.377)	0.304819
		Weighted median		0.139524	0.0643188	1.150(1.014 - 1.304)	0.0300635
		Weighted mode		0.141638	0.0668006	1.152(1.011 - 1.313)	0.124145
GCST90200589	X-21821 levels	Wald ratio	1	-0.375695	0.157671	0.687(0.504 - 0.935)	0.0171827	/	/	/	1.07e-07
GCST90200629	X-24337 levels	MR Egger	6	0.141375	0.0873211	1.152(0.971 - 1.367)	0.180753	0.866697	0.590014	0.766	8.62e-103
		Simple mode		0.0585141	0.0849784	1.060(0.898 - 1.252)	0.521729
		Weighted median		0.143134	0.0541936	1.154(1.038 - 1.283)	0.00826241
		Weighted mode		0.137567	0.0593895	1.147(1.021 - 1.289)	0.0683641
		Inverse variance weighted		0.0978406	0.045663	1.103(1.008 - 1.206)	0.0321398
GCST90200645	X-24565 levels	Inverse variance weighted	5	0.0441214	0.0150017	1.045(1.015 - 1.076)	0.00327055	0.540759	0.392541	0.86	6.98e-29
		MR Egger		0.0540795	0.0180265	1.056(1.019 - 1.093)	0.057669
		Simple mode		0.0882645	0.0588854	1.092(0.973 - 1.226)	0.208266
		Weighted median		0.0440524	0.0196852	1.045(1.006 - 1.086)	0.0252314
		Weighted mode		0.0447583	0.0175253	1.046(1.010 - 1.082)	0.0630426
GCST90200643	X-24951 levels	Inverse variance weighted	2	-0.357316	0.167931	0.700(0.503 - 0.972)	0.0333579	0.324325	/	/	4.13e-12
GCST90200641	X-24970 levels	Wald ratio	1	0.484748	0.234067	1.624(1.026 - 2.569)	0.038361	/			1.7e-06
GCST90200665	X-25433 levels	MR Egger	5	-0.0638349	0.0596149	0.938(0.835 - 1.054)	0.362755	0.726028	0.972402	0.785	4.14e-83
		Simple mode		-0.0775554	0.0486737	0.925(0.841 - 1.018)	0.186298
		Weighted median		-0.0611828	0.0385936	0.941(0.872 - 1.015)	0.112896
		Weighted mode		-0.066102	0.0405473	0.936(0.865 - 1.014)	0.178384
		Inverse variance weighted		-0.0656973	0.0330852	0.936(0.878 - 0.999)	0.0470667
GCST90200662	X-25790 levels	Wald ratio	1	-0.315846	0.1293	0.729(0.566 - 0.940)	0.014576	/	/	/	1.11e-15
GCST90199757	1,3,7-trimethylurate levels	Inverse variance weighted	5	-0.20344	0.0782232	0.816(0.700 - 0.951)	0.00930172	0.395333	0.949248	0.494	3.38e-36
GCST90199721	Stearidonate (18:4n3) levels	Inverse variance weighted	4	-0.225123	0.0891533	0.798(0.670 - 0.951)	0.0115658	0.885526	0.511107	0.814	1.62e-30
GCST90199741	Gamma-glutamylglycine levels	Inverse variance weighted	6	0.0729614	0.0306634	1.076(1.013 - 1.142)	0.0173395	0.890521	0.850121	0.952	6.21e-239
GCST90199709	Adrenate (22:4n6) levels	Inverse variance weighted	2	-0.179663	0.0805145	0.836(0.714 - 0.978)	0.025652	0.652275	/	/	1.63e-33
GCST90199732	1-stearoyl-gpc (18:0) levels	Inverse variance weighted	7	-0.131874	0.0594686	0.876(0.780 - 0.985)	0.0265866	0.833242	0.899747	0.828	2.93e-62
GCST90199632	Tartarate levels	Wald ratio	1	0.233334	0.112873	1.263(1.012 - 1.575)	0.0387118	/	/	/	9.51e-07
GCST90199824	4-vinylphenol sulfate levels	Wald ratio		-0.644881	0.315835	0.525(0.282 - 0.975)	0.0411687				1.2e-07
GCST90199623	Maltotriose levels	Wald ratio		0.260889	0.128963	1.298(1.008 - 1.671)	0.0430766				1.04e-07
GCST90199793	1-linoleoyl-GPE (18:2) levels	Inverse variance weighted	6	0.0962658	0.0480503	1.101(1.002 - 1.210)	0.0451303	0.281154	0.954939	0.408	1.09e-103
GCST90199820	Dihomo-linolenate (20:3n3 or n6) levels	Inverse variance weighted	2	-0.229198	0.115565	0.795(0.634 - 0.997)	0.0473357	0.662511	/	/	8.26e-21

## Sheet: Table S3
Table S3 HMDB ID corresponding to metabolite and
Metabolites	HMDB ID		Metabolism (Initial stage)	SMPDB			Metabolism (Initial stage)	KEGG			Metabolism (Replication stage)	KEGG
				Raw Pval	FDR			Raw Pval	FDR			Raw Pval	FDR
1-(1-enyl-palmitoyl)-2-arachidonoyl-GPC (P-16:0/20:4)*	HMDB0011220		Alpha Linolenic Acid and Linoleic Acid Metabolism	4.04e-07	3.96e-05		Glutathione metabolism	0.00173	0.145		Biosynthesis of unsaturated fatty acids	0.0030573	0.085604
1-(1-enyl-palmitoyl)-2-arachidonoyl-GPE (P-16:0/20:4)*	HMDB0011352		Ammonia Recycling	0.0191	0.683		Biosynthesis of unsaturated fatty acids	0.00361	0.151		Glycerophospholipid metabolism	0.0030573	0.085604
1-(1-enyl-palmitoyl)-2-oleoyl-GPC (P-16:0/18:1)*	HMDB0007996		Galactose Metabolism	0.0303	0.683		beta-Alanine metabolism	0.0147	0.411		Arachidonic acid metabolism	0.0030573	0.085604
1-(1-enyl-palmitoyl)-2-palmitoyl-GPC (P-16:0/16:0)*	HMDB0011206		Alanine Metabolism	0.0376	0.683		Phenylalanine, tyrosine and tryptophan biosynthesis	0.036	0.756		Linoleic acid metabolism	0.012853	0.26992
1-(1-enyl-palmitoyl)-GPC (P-16:0)*	HMDB0010407		Methionine Metabolism	0.0418	0.683		Primary bile acid biosynthesis	0.0635	0.921		alpha-Linolenic acid metabolism	0.03316	0.49947
1-(1-enyl-stearoyl)-GPE (P-18:0)*	/		Spermidine and Spermine Biosynthesis	0.0418	0.683		Aminoacyl-tRNA biosynthesis	0.0685	0.921		Glycosylphosphatidylinositol (GPI)-anchor biosynthesis	0.035677	0.49947
1,2-dilinoleoyl-GPC (18:2/18:2)	HMDB0008138		Glutathione Metabolism	0.0555	0.778		Caffeine metabolism	0.0877	0.921
1,2-dilinoleoyl-GPE (18:2/18:2)*	HMDB0009093		Caffeine Metabolism	0.0706	0.787		Phenylalanine metabolism	0.0877	0.921
1,3,7-trimethylurate	HMDB0002123		Methylhistidine Metabolism	0.0723	0.787		alpha-Linolenic acid metabolism	0.113	1
1-lignoceroyl-GPC (24:0)	HMDB0010405		Fructose and Mannose Degradation	0.116	1		Histidine metabolism	0.137	1
1-linoleoyl-2-linolenoyl-GPC (18:2/18:3)*	HMDB0008141		Thiamine Metabolism	0.156	1		Retinol metabolism	0.137	1
1-linoleoyl-GPE (18:2)*	HMDB0011507		Lactose Degradation	0.156	1		Fructose and mannose metabolism	0.168	1
1-palmitoyl-2-arachidonoyl-GPC (16:0/20:4n6)	HMDB0007982		De Novo Triacylglycerol Biosynthesis	0.156	1		Galactose metabolism	0.221	1
1-palmitoyl-2-dihomo-linolenoyl-GPC (16:0/20:3n3 or 6)*	/		Trehalose Degradation	0.187	1		Porphyrin and chlorophyll metabolism	0.242	1
1-palmitoyl-2-palmitoleoyl-GPC (16:0/16:1)*	HMDB0007969		Cardiolipin Biosynthesis	0.187	1		Glyoxylate and dicarboxylate metabolism	0.256	1
1-stearoyl-2-linoleoyl-GPC (18:0/18:2)*	HMDB0008039		Histidine Metabolism	0.188	1		Glycine, serine and threonine metabolism	0.263	1
1-stearoyl-GPC (18:0)	HMDB0010384		Glutamate Metabolism	0.229	1		Arachidonic acid metabolism	0.284	1
2'-O-methylcytidine	/		Arginine and Proline Metabolism	0.258	1		Amino sugar and nucleotide sugar metabolism	0.29	1
2'-O-methyluridine	/		Phosphatidylinositol Phosphate Metabolism	0.275	1		Arginine and proline metabolism	0.297	1
3-hydroxyphenylacetoylglutamine	/		Glycine and Serine Metabolism	0.3	1		Pyrimidine metabolism	0.303	1
3-methylglutaconate	HMDB0000522		Pyrimidine Metabolism	0.3	1
4-methylcatechol sulfate	HMDB0240459		Mitochondrial Electron Transport Chain	0.302	1
4-vinylphenol sulfate	HMDB0062775		Riboflavin Metabolism	0.315	1
5-dodecenoylcarnitine (C12:1)	HMDB13326		Lactose Synthesis	0.315	1
5-hydroxy-2-methylpyridine sulfate	/		Betaine Metabolism	0.328	1
5-oxoproline	HMDB0000267		Sulfate/Sulfite Metabolism	0.341	1
adrenate (22:4n6)	HMDB0002226		Carnitine Synthesis	0.341	1
arachidonate (20:4n6)	HMDB0001043		Transfer of Acetyl Groups into Mitochondria	0.341	1
arachidoylcarnitine (C20)*	HMDB0006460		Bile Acid Biosynthesis	0.342	1
Carnitine C14	HMDB0005066		Glycerolipid Metabolism	0.377	1
catechol sulfate	HMDB0059724		Glycolysis	0.377	1
cytidine	HMDB0000089		Inositol Phosphate Metabolism	0.389	1
delta-CEHC	/		Plasmalogen Synthesis	0.389	1
dihomo-linoleate (20:2n6)	HMDB0005060		Purine Metabolism	0.405	1
dihomo-linolenate (20:3n3 or n6)	HMDB0002925		Phenylalanine and Tyrosine Metabolism	0.412	1
docosapentaenoate (n3 DPA; 22:5n3)	HMDB0006528,HMDB0001976		Pentose Phosphate Pathway	0.423	1
docosatrienoate (22:3n6)*	/		Folate Metabolism	0.423	1
eicosapentaenoate (EPA; 20:5n3)	HMDB0001999		Urea Cycle	0.423	1
eicosenoylcarnitine (C20:1)*	HMDB0240746		Starch and Sucrose Metabolism	0.445	1
fructosyllysine	HMDB0034879		Citric Acid Cycle	0.456	1
gamma-CEHC glucuronide*	/		Inositol Metabolism	0.466	1
gamma-glutamylglycine	HMDB0011667		Amino Sugar Metabolism	0.466	1
gamma-glutamylvaline	HMDB0011172		Beta-Alanine Metabolism	0.477	1
glucuronide of piperine metabolite C17H21NO3 (4)*	/		Aspartate Metabolism	0.487	1
glucuronide of piperine metabolite C17H21NO3 (5)*	/		Gluconeogenesis	0.487	1
glycine	HMDB0000123		Nicotinate and Nicotinamide Metabolism	0.506	1
glycohyocholate	HMDB0000138		Retinol Metabolism	0.506	1
histidine	HMDB0000177		Porphyrin Metabolism	0.534	1
isovalerylglycine	HMDB00678		Sphingolipid Metabolism	0.534	1
linoleoyl-arachidonoyl-glycerol (18:2/20:4) [1]*	HMDB0007257		Steroid Biosynthesis	0.602	1
lithocholate sulfate (1)	/
maltotriose	HMDB0001262
mannose	HMDB0000169
octadecadienedioate (C18:2-DC)*	/
O-sulfo-L-tyrosine	/
phenylpyruvate	HMDB0000205
phosphate	HMDB0001429
pseudouridine	HMDB0000767
retinol (Vitamin A)	HMDB0000305
spermidine	HMDB0001257
sphingomyelin (d18:2/14:0, d18:1/14:1)*	/
sphingomyelin (d18:2/24:2)*	/
stearidonate (18:4n3)	HMDB0006547
succinoyltaurine	/
tartarate	HMDB0000956,HMDB0062642
taurochenodeoxycholic acid 3-sulfate	HMDB0002486
theobromine	HMDB0002825
tryptophan betaine	HMDB0061115
umbelliferone sulfate	HMDB0240565

## Sheet: Table S4 
Table S4 Estimated effect size of metabolite traits on psoriasis outcomes from different sources
ID	exposure	super_pathway	outcome	method	nsnp	b	se	pval			OR(95%CI)
GCST90200075	1-(1-enyl-palmitoyl)-2-linoleoyl-GPE (p-16:0/18:2) levels	Lipid	PSORIASIS（Initial stage）	Inverse variance weighted	4	0.171998	0.0625675	0.0059777	0.0493658	0.29463	1.188(1.051 - 1.343)
			PSORIASIS（Replication stage）	Inverse variance weighted	3	0.138702	0.0705968	0.0494487	0.00033196	0.277071	1.149(1.000 - 1.319)
GCST90199910	1-(1-enyl-stearoyl)-GPE (p-18:0) levels	Lipid	PSORIASIS（Initial stage）	Inverse variance weighted	4	-0.183419	0.0750629	0.0145443	-0.330542	-0.0362953	0.832(0.719 - 0.964)
			PSORIASIS（Replication stage）	Inverse variance weighted	4	-0.233897	0.0922218	0.011205	-0.414651	-0.053142	0.791(0.661 - 0.948)
GCST90200030	1,2-dilinoleoyl-GPC (18:2/18:2) levels	Lipid	PSORIASIS（Initial stage）	Inverse variance weighted	2	0.120619	0.049834	0.015503	0.022944	0.218293	1.128(1.023 - 1.244)
			PSORIASIS（Replication stage）	Inverse variance weighted	2	0.116553	0.0558748	0.0369817	0.00703835	0.226068	1.124(1.007 - 1.254)
GCST90200068	1,2-dilinoleoyl-GPE (18:2/18:2) levels	Lipid	PSORIASIS（Initial stage）	Inverse variance weighted	4	0.112115	0.0525548	0.0329009	0.00910725	0.215122	1.119(1.009 - 1.240)
			PSORIASIS（Replication stage）	Inverse variance weighted	3	0.133722	0.0628568	0.033386	0.0105229	0.256921	1.143(1.011 - 1.293)
GCST90200095	1-linoleoyl-2-linolenoyl-GPC (18:2/18:3) levels	Lipid	PSORIASIS（Initial stage）	Wald ratio	1	0.145537	0.0639817	0.0229261	0.0201327	0.270941	1.157(1.020 - 1.311)
			PSORIASIS（Replication stage）	Wald ratio	1	0.150309	0.0713544	0.0351602	0.0104541	0.290163	1.162(1.011 - 1.337)
GCST90200051	1-palmitoyl-2-dihomo-linolenoyl-GPC (16:0/20:3n3 or 6) levels	Lipid	PSORIASIS（Initial stage）	Inverse variance weighted	4	0.143776	0.0447856	0.00132592	0.0559959	0.231556	1.155(1.058 - 1.261)
			PSORIASIS（Replication stage）	Inverse variance weighted	3	0.143171	0.0711017	0.04405	0.0038121	0.282531	1.154(1.004 - 1.326)
GCST90200038	1-palmitoyl-2-palmitoleoyl-gpc (16:0/16:1) levels	Lipid	PSORIASIS（Initial stage）	Wald ratio	1	-0.371097	0.177317	0.0363633	-0.718639	-0.0235552	0.690(0.487 - 0.977)
			PSORIASIS（Replication stage）	Wald ratio	1	-0.721517	0.24317	0.00300588	-1.19813	-0.244905	0.486(0.302 - 0.783)
GCST90199886	3-methylglutaconate levels	Amino Acid	PSORIASIS（Initial stage）	Inverse variance weighted	5	0.107052	0.0306274	0.000473532	0.0470223	0.167082	1.113(1.048 - 1.182)
			PSORIASIS（Replication stage）	Inverse variance weighted	5	0.0888795	0.0410872	0.0305267	0.00834845	0.16941	1.093(1.008 - 1.185)
GCST90200725	Adenosine 5'-diphosphate (ADP) to creatine ratio	metabolite ratios	PSORIASIS（Initial stage）	Inverse variance weighted	2	-0.186839	0.0919451	0.0421466	-0.367051	-0.00662642	0.830(0.693 - 0.993)
			PSORIASIS（Replication stage）	Inverse variance weighted	2	-0.265296	0.121353	0.0288039	-0.503147	-0.0274451	0.767(0.605 - 0.973)
GCST90200358	Arachidonate (20:4n6) levels	Lipid	PSORIASIS（Initial stage）	Wald ratio	1	-0.11617	0.0482529	0.0160616	-0.210745	-0.0215938	0.890(0.810 - 0.979)
			PSORIASIS（Replication stage）	Wald ratio	1	-0.108674	0.0535404	0.0423807	-0.213613	-0.00373508	0.897(0.808 - 0.996)
GCST90200135	Arachidoylcarnitine (C20) levels	Lipid	PSORIASIS（Initial stage）	Inverse variance weighted	6	-0.221505	0.0907327	0.0146347	-0.399341	-0.0436691	0.801(0.671 - 0.957)
			PSORIASIS（Replication stage）	Inverse variance weighted	4	-0.442989	0.126636	0.000468561	-0.691196	-0.194781	0.642(0.501 - 0.823)
GCST90200988	Benzoate to linoleoyl-arachidonoyl-glycerol (18:2 to 20:4) [1] ratio	metabolite ratios	PSORIASIS（Initial stage）	Inverse variance weighted	4	0.145572	0.0477098	0.0022793	0.0520608	0.239083	1.157(1.053 - 1.270)
			PSORIASIS（Replication stage）	Inverse variance weighted	4	0.125469	0.0530322	0.0179858	0.0215263	0.229412	1.134(1.022 - 1.258)
GCST90200990	Benzoate to linoleoyl-arachidonoyl-glycerol (18:2 to 20:4) [2] ratio	metabolite ratios	PSORIASIS（Initial stage）	Inverse variance weighted	3	0.127595	0.0450513	0.00462268	0.0392944	0.215896	1.136(1.040 - 1.241)
			PSORIASIS（Replication stage）	Inverse variance weighted	3	0.118285	0.0506737	0.0195831	0.0189641	0.217605	1.126(1.019 - 1.243)
GCST90199730	Carnitine C14 levels	Lipid	PSORIASIS（Initial stage）	Wald ratio	1	-0.701376	0.135854	2.43417e-07	-0.96765	-0.435101	0.496(0.380 - 0.647)
			PSORIASIS（Replication stage）	Wald ratio	1	-0.604588	0.140257	1.62842e-05	-0.879492	-0.329683	0.546(0.415 - 0.719)
GCST90199803	Catechol sulfate levels	Xenobiotics	PSORIASIS（Initial stage）	Inverse variance weighted	4	0.230064	0.0915718	0.0119918	0.050583	0.409544	1.259(1.052 - 1.506)
			PSORIASIS（Replication stage）	Inverse variance weighted	3	0.416682	0.133606	0.00181633	0.154813	0.67855	1.517(1.167 - 1.971)
GCST90199713	Docosapentaenoate n3 DPA; 22:5n3 levels	Lipid	PSORIASIS（Initial stage）	Inverse variance weighted	2	-0.260135	0.0904281	0.00401855	-0.437374	-0.0828956	0.771(0.646 - 0.920)
			PSORIASIS（Replication stage）	Inverse variance weighted	2	-0.258291	0.107676	0.0164497	-0.469336	-0.0472464	0.772(0.625 - 0.954)
GCST90200349	Eicosapentaenoate (EPA; 20:5n3) levels	Lipid	PSORIASIS（Initial stage）	Inverse variance weighted	2	-0.155509	0.0690816	0.0243794	-0.290909	-0.0201094	0.856(0.748 - 0.980)
			PSORIASIS（Replication stage）	Inverse variance weighted	3	-0.182898	0.0748885	0.0145952	-0.329679	-0.0361166	0.833(0.719 - 0.965)
GCST90199703	Gamma-glutamylvaline levels	Peptide	PSORIASIS（Initial stage）	Inverse variance weighted	2	-0.385811	0.128183	0.00261387	-0.63705	-0.134572	0.680(0.529 - 0.874)
			PSORIASIS（Replication stage）	Inverse variance weighted	2	-0.303214	0.128629	0.0184096	-0.555327	-0.0511011	0.738(0.574 - 0.950)
GCST90200103	Linoleoyl-arachidonoyl-glycerol (18:2/20:4) [1] levels	Lipid	PSORIASIS（Initial stage）	Inverse variance weighted	4	-0.115746	0.0385919	0.00270658	-0.191386	-0.0401061	0.891(0.826 - 0.961)
			PSORIASIS（Replication stage）	Inverse variance weighted	3	-0.112327	0.0462402	0.0151323	-0.202958	-0.0216958	0.894(0.816 - 0.979)
GCST90200782	Mannose to trans-4-hydroxyproline ratio	metabolite ratios	PSORIASIS（Replication stage）	Inverse variance weighted	3	-0.219933	0.0939067	0.0191785	-0.40399	-0.0358763	0.803(0.668 - 0.965)
			PSORIASIS（Initial stage）	Inverse variance weighted	3	-0.290258	0.116614	0.0128085	-0.518821	-0.0616946	0.748(0.595 - 0.940)
GCST90200794	Oleoyl-linoleoyl-glycerol (18:1 to 18:2) [2] to linoleoyl-arachidonoyl-glycerol (18:2 to 20:4) [1] ratio	metabolite ratios	PSORIASIS（Initial stage）	Inverse variance weighted	5	0.0671929	0.0285796	0.018719	0.0111769	0.123209	1.070(1.011 - 1.131)
			PSORIASIS（Replication stage）	Inverse variance weighted	5	0.0752845	0.0338036	0.0259397	0.0090294	0.14154	1.078(1.009 - 1.152)
GCST90200904	Phosphate to linoleoyl-arachidonoyl-glycerol (18:2 to 20:4) [1] ratio	metabolite ratios	PSORIASIS（Initial stage）	Inverse variance weighted	4	0.106342	0.0500402	0.0335763	0.00826285	0.204421	1.112(1.008 - 1.227)
			PSORIASIS（Replication stage）	Inverse variance weighted	4	0.111066	0.046789	0.0176076	0.0193597	0.202772	1.117(1.020 - 1.225)
GCST90200907	Retinol (Vitamin A) to linoleoyl-arachidonoyl-glycerol (18:2 to 20:4) [1] ratio	metabolite ratios	PSORIASIS（Initial stage）	Inverse variance weighted	5	0.107973	0.0483145	0.025431	0.0132765	0.202669	1.114(1.013 - 1.225)
			PSORIASIS（Replication stage）	Inverse variance weighted	4	0.116399	0.0482524	0.0158528	0.0218239	0.210973	1.123(1.022 - 1.235)
GCST90200662	X-25790 levels	UnKnow	PSORIASIS（Initial stage）	Wald ratio	1	-0.315846	0.1293	0.014576	-0.569274	-0.0624188	0.729(0.566 - 0.939)
			PSORIASIS（Replication stage）	Wald ratio	1	-0.270691	0.137541	0.0490582	-0.540271	-0.00111203	0.763(0.583 - 0.999)
